# Supplementary material for: Cell cycle dependent methylation of Dam1 contributes to kinetochore integrity and faithful chromosome segregation
Source: PLoS Genet. 2025 Jun 16;21(6):e1011760. doi: 10.1371/journal.pgen.1011760 (PMC12204631; doi:10.1371/journal.pgen.1011760)
Supplement: S1 Table — (XLSX) [file pgen.1011760.s015.xlsx]

## Sheet: Sheet1
S1 Table: In vivo interactors of Jhd2 identified by mass spectrometry.
Accession	Systematic Name	Standard Name	DBID	Description	Total Peptides
P34111	YAL001C	TFC3	SGD:S000000001	Transcription factor tau 138 kDa subunit OS=Saccharomyces cerevisiae (strain ATCC 204508 / S288c) OX=559292 GN=TFC3 PE=1 SV=1	1
P31377	YAL014C	SYN8	SGD:S000000012	Syntaxin-8 OS=Saccharomyces cerevisiae (strain ATCC 204508 / S288c) OX=559292 GN=SYN8 PE=1 SV=2	1
P31374	YAL017W	PSK1	SGD:S000000015	Serine/threonine-protein kinase PSK1 OS=Saccharomyces cerevisiae (strain ATCC 204508 / S288c) OX=559292 GN=PSK1 PE=1 SV=2	7
P31380	YAL019W	FUN30	SGD:S000000017	ATP-dependent helicase FUN30 OS=Saccharomyces cerevisiae (strain ATCC 204508 / S288c) OX=559292 GN=FUN30 PE=1 SV=1	1
P31386	YAL020C	ATS1	SGD:S000000018	Protein KTI13 OS=Saccharomyces cerevisiae (strain ATCC 204508 / S288c) OX=559292 GN=ATS1 PE=1 SV=2	2
P31384	YAL021C	CCR4	SGD:S000000019	CCR4-Not complex 3'-5'-exoribonuclease subunit Ccr4 OS=Saccharomyces cerevisiae (strain ATCC 204508 / S288c) OX=559292 GN=CCR4 PE=1 SV=2	11
P31381	YAL022C	FUN26	SGD:S000000020	Nucleoside transporter FUN26 OS=Saccharomyces cerevisiae (strain ATCC 204508 / S288c) OX=559292 GN=FUN26 PE=1 SV=1	1
P39524	YAL026C	DRS2	SGD:S000000024	Probable phospholipid-transporting ATPase DRS2 OS=Saccharomyces cerevisiae (strain ATCC 204508 / S288c) OX=559292 GN=DRS2 PE=1 SV=2	2
P32492	YAL029C	MYO4	SGD:S000000027	Myosin-4 OS=Saccharomyces cerevisiae (strain ATCC 204508 / S288c) OX=559292 GN=MYO4 PE=1 SV=1	4
P31109	YAL030W	SNC1	SGD:S000000028	Synaptobrevin homolog 1 OS=Saccharomyces cerevisiae (strain ATCC 204508 / S288c) OX=559292 GN=SNC1 PE=1 SV=1	4
P39732	YAL031C	GIP4	SGD:S000000029	GLC7-interacting protein 4 OS=Saccharomyces cerevisiae (strain ATCC 204508 / S288c) OX=559292 GN=GIP4 PE=1 SV=2	1
P28004	YAL032C	PRP45	SGD:S000000030	Pre-mRNA-processing protein 45 OS=Saccharomyces cerevisiae (strain ATCC 204508 / S288c) OX=559292 GN=PRP45 PE=1 SV=2	2
P28005	YAL033W	POP5	SGD:S000000031	Ribonuclease P/MRP protein subunit POP5 OS=Saccharomyces cerevisiae (strain ATCC 204508 / S288c) OX=559292 GN=POP5 PE=1 SV=1	1
P06182	YAL039C	CYC3	SGD:S000000037	Cytochrome c heme lyase OS=Saccharomyces cerevisiae (strain ATCC 204508 / S288c) OX=559292 GN=CYC3 PE=1 SV=1	7
P11433	YAL041W	CDC24	SGD:S000000039	Cell division control protein 24 OS=Saccharomyces cerevisiae (strain ATCC 204508 / S288c) OX=559292 GN=CDC24 PE=1 SV=2	4
P39727	YAL042W	ERV46	SGD:S000000040	ER-derived vesicles protein ERV46 OS=Saccharomyces cerevisiae (strain ATCC 204508 / S288c) OX=559292 GN=ERV46 PE=1 SV=2	1
Q01329	YAL043C	PTA1	SGD:S000000041	Pre-tRNA-processing protein PTA1 OS=Saccharomyces cerevisiae (strain ATCC 204508 / S288c) OX=559292 GN=PTA1 PE=1 SV=1	3
P39726	YAL044C	GCV3	SGD:S000000042	Glycine cleavage system H protein, mitochondrial OS=Saccharomyces cerevisiae (strain ATCC 204508 / S288c) OX=559292 GN=GCV3 PE=1 SV=3	2
Q3E793	YAL044W-A	BOL1	SGD:S000007586	BolA-like protein 1 OS=Saccharomyces cerevisiae (strain ATCC 204508 / S288c) OX=559292 GN=BOL1 PE=1 SV=1	3
P39724	YAL046C	BOL3	SGD:S000000044	BolA-like protein 3 OS=Saccharomyces cerevisiae (strain ATCC 204508 / S288c) OX=559292 GN=BOL3 PE=1 SV=1	10
P39723	YAL047C	SPC72	SGD:S000000045	Spindle pole component SPC72 OS=Saccharomyces cerevisiae (strain ATCC 204508 / S288c) OX=559292 GN=SPC72 PE=1 SV=2	1
P39715	YAL059W	ECM1	SGD:S000000055	Shuttling pre-60S factor ECM1 OS=Saccharomyces cerevisiae (strain ATCC 204508 / S288c) OX=559292 GN=ECM1 PE=1 SV=2	3
Q05359	YAR002C-A	ERP1	SGD:S000002129	Protein ERP1 OS=Saccharomyces cerevisiae (strain ATCC 204508 / S288c) OX=559292 GN=ERP1 PE=1 SV=1	10
P22336	YAR007C	RFA1	SGD:S000000065	Replication factor A protein 1 OS=Saccharomyces cerevisiae (strain ATCC 204508 / S288c) OX=559292 GN=RFA1 PE=1 SV=1	14
P27637	YAR014C	BUD14	SGD:S000000069	Bud site selection protein 14 OS=Saccharomyces cerevisiae (strain ATCC 204508 / S288c) OX=559292 GN=BUD14 PE=1 SV=4	16
P39547	YAR027W	UIP3	SGD:S000000075	ULP1-interacting protein 3 OS=Saccharomyces cerevisiae (strain ATCC 204508 / S288c) OX=559292 GN=UIP3 PE=1 SV=1	3
P39548	YAR028W	KTD1	SGD:S000000076	DUP240 protein YAR028W OS=Saccharomyces cerevisiae (strain ATCC 204508 / S288c) OX=559292 GN=YAR028W PE=1 SV=1	2
P80235	YAR035W	YAT1	SGD:S000000080	Putative mitochondrial carnitine O-acetyltransferase OS=Saccharomyces cerevisiae (strain ATCC 204508 / S288c) OX=559292 GN=YAT1 PE=1 SV=2	1
P35195	YBL001C	ECM15	SGD:S000000097	UPF0045 protein ECM15 OS=Saccharomyces cerevisiae (strain ATCC 204508 / S288c) OX=559292 GN=ECM15 PE=1 SV=1	13
P35194	YBL004W	UTP20	SGD:S000000100	U3 small nucleolar RNA-associated protein 20 OS=Saccharomyces cerevisiae (strain ATCC 204508 / S288c) OX=559292 GN=UTP20 PE=1 SV=3	5
P32790	YBL007C	SLA1	SGD:S000000103	Actin cytoskeleton-regulatory complex protein SLA1 OS=Saccharomyces cerevisiae (strain ATCC 204508 / S288c) OX=559292 GN=SLA1 PE=1 SV=1	19
P32319	YBL017C	PEP1	SGD:S000000113	Vacuolar protein sorting/targeting protein VPS10 OS=Saccharomyces cerevisiae (strain ATCC 204508 / S288c) OX=559292 GN=PEP1 PE=1 SV=1	3
P38208	YBL018C	POP8	SGD:S000000114	Ribonucleases P/MRP protein subunit POP8 OS=Saccharomyces cerevisiae (strain ATCC 204508 / S288c) OX=559292 GN=POP8 PE=1 SV=1	3
P13434	YBL021C	HAP3	SGD:S000000117	Transcriptional activator HAP3 OS=Saccharomyces cerevisiae (strain ATCC 204508 / S288c) OX=559292 GN=HAP3 PE=1 SV=1	3
P38202	YBL028C		SGD:S000000124	UPF0642 protein YBL028C OS=Saccharomyces cerevisiae (strain ATCC 204508 / S288c) OX=559292 GN=YBL028C PE=1 SV=1	8
P38066	YBL033C	RIB1	SGD:S000000129	GTP cyclohydrolase-2 OS=Saccharomyces cerevisiae (strain ATCC 204508 / S288c) OX=559292 GN=RIB1 PE=1 SV=2	4
P38121	YBL035C	POL12	SGD:S000000131	DNA polymerase alpha subunit B OS=Saccharomyces cerevisiae (strain ATCC 204508 / S288c) OX=559292 GN=POL12 PE=1 SV=1	6
P38197	YBL036C		SGD:S000000132	Pyridoxal phosphate homeostasis protein OS=Saccharomyces cerevisiae (strain ATCC 204508 / S288c) OX=559292 GN=YBL036C PE=1 SV=1	13
P38065	YBL037W	APL3	SGD:S000000133	AP-2 complex subunit alpha OS=Saccharomyces cerevisiae (strain ATCC 204508 / S288c) OX=559292 GN=APL3 PE=1 SV=1	3
P38064	YBL038W	MRPL16	SGD:S000000134	54S ribosomal protein L16, mitochondrial OS=Saccharomyces cerevisiae (strain ATCC 204508 / S288c) OX=559292 GN=MRPL16 PE=1 SV=1	3
P0C268	YBL039W-B	MIN6	SGD:S000028517	Uncharacterized protein YBL039W-B OS=Saccharomyces cerevisiae (strain ATCC 204508 / S288c) OX=559292 GN=YBL039W-B PE=4 SV=1	1
P23724	YBL041W	PRE7	SGD:S000000137	Proteasome subunit beta type-6 OS=Saccharomyces cerevisiae (strain ATCC 204508 / S288c) OX=559292 GN=PRE7 PE=1 SV=1	49
P34219	YBL054W	TOD6	SGD:S000000150	Transcriptional regulatory protein TOD6 OS=Saccharomyces cerevisiae (strain ATCC 204508 / S288c) OX=559292 GN=TOD6 PE=1 SV=1	1
P34220	YBL055C		SGD:S000000151	Deoxyribonuclease Tat-D OS=Saccharomyces cerevisiae (strain ATCC 204508 / S288c) OX=559292 GN=YBL055C PE=1 SV=1	20
Q3E7A4	YBL059C-A	CMC2	SGD:S000007488	COX assembly mitochondrial protein 2 OS=Saccharomyces cerevisiae (strain ATCC 204508 / S288c) OX=559292 GN=CMC2 PE=1 SV=1	10
P34226	YBL061C	SKT5	SGD:S000000157	Protein SKT5 OS=Saccharomyces cerevisiae (strain ATCC 204508 / S288c) OX=559292 GN=SKT5 PE=1 SV=1	1
P34228	YBL066C	SEF1	SGD:S000000162	Putative transcription factor SEF1 OS=Saccharomyces cerevisiae (strain ATCC 204508 / S288c) OX=559292 GN=SEF1 PE=1 SV=4	4
P38187	YBL067C	UBP13	SGD:S000000163	Ubiquitin carboxyl-terminal hydrolase 13 OS=Saccharomyces cerevisiae (strain ATCC 204508 / S288c) OX=559292 GN=UBP13 PE=1 SV=3	1
P38181	YBL079W	NUP170	SGD:S000000175	Nucleoporin NUP170 OS=Saccharomyces cerevisiae (strain ATCC 204508 / S288c) OX=559292 GN=NUP170 PE=1 SV=1	12
P33893	YBL080C	PET112	SGD:S000000176	Glutamyl-tRNA(Gln) amidotransferase subunit B, mitochondrial OS=Saccharomyces cerevisiae (strain ATCC 204508 / S288c) OX=559292 GN=PET112 PE=1 SV=3	5
P38179	YBL082C	ALG3	SGD:S000000178	Dol-P-Man:Man(5)GlcNAc(2)-PP-Dol alpha-1,3-mannosyltransferase OS=Saccharomyces cerevisiae (strain ATCC 204508 / S288c) OX=559292 GN=ALG3 PE=1 SV=1	1
P38041	YBL085W	BOI1	SGD:S000000181	Protein BOB1 OS=Saccharomyces cerevisiae (strain ATCC 204508 / S288c) OX=559292 GN=BOI1 PE=1 SV=1	2
P38175	YBL090W	MRP21	SGD:S000000186	37S ribosomal protein MRP21, mitochondrial OS=Saccharomyces cerevisiae (strain ATCC 204508 / S288c) OX=559292 GN=MRP21 PE=1 SV=1	9
P38169	YBL098W	BNA4	SGD:S000000194	Kynurenine 3-monooxygenase OS=Saccharomyces cerevisiae (strain ATCC 204508 / S288c) OX=559292 GN=BNA4 PE=1 SV=1	1
P38167	YBL101C	ECM21	SGD:S000000197	Protein ECM21 OS=Saccharomyces cerevisiae (strain ATCC 204508 / S288c) OX=559292 GN=ECM21 PE=1 SV=2	1
P38166	YBL102W	SFT2	SGD:S000000198	Protein transport protein SFT2 OS=Saccharomyces cerevisiae (strain ATCC 204508 / S288c) OX=559292 GN=SFT2 PE=1 SV=1	1
P38165	YBL103C	RTG3	SGD:S000000199	Retrograde regulation protein 3 OS=Saccharomyces cerevisiae (strain ATCC 204508 / S288c) OX=559292 GN=RTG3 PE=1 SV=2	7
P24583	YBL105C	PKC1	SGD:S000000201	Protein kinase C-like 1 OS=Saccharomyces cerevisiae (strain ATCC 204508 / S288c) OX=559292 GN=PKC1 PE=1 SV=3	4
P38162	YBL107C	MIX23	SGD:S000000203	Mitochondrial intermembrane space cysteine motif-containing protein MIX23 OS=Saccharomyces cerevisiae (strain ATCC 204508 / S288c) OX=559292 GN=MIX23 PE=1 SV=1	7
P35196	YBR002C	RER2	SGD:S000000206	Dehydrodolichyl diphosphate synthase complex subunit RER2 OS=Saccharomyces cerevisiae (strain ATCC 204508 / S288c) OX=559292 GN=RER2 PE=1 SV=1	2
P18900	YBR003W	COQ1	SGD:S000000207	Hexaprenyl pyrophosphate synthase, mitochondrial OS=Saccharomyces cerevisiae (strain ATCC 204508 / S288c) OX=559292 GN=COQ1 PE=1 SV=1	2
P38212	YBR005W	RCR1	SGD:S000000209	Protein RCR1 OS=Saccharomyces cerevisiae (strain ATCC 204508 / S288c) OX=559292 GN=RCR1 PE=1 SV=1	7
P38067	YBR006W	UGA2	SGD:S000000210	Succinate-semialdehyde dehydrogenase [NADP(+)] OS=Saccharomyces cerevisiae (strain ATCC 204508 / S288c) OX=559292 GN=UGA2 PE=1 SV=2	35
P38068	YBR014C	GRX7	SGD:S000000218	Monothiol glutaredoxin-7 OS=Saccharomyces cerevisiae (strain ATCC 204508 / S288c) OX=559292 GN=GRX7 PE=1 SV=1	3
P38069	YBR015C	MNN2	SGD:S000000219	Alpha-1,2-mannosyltransferase MNN2 OS=Saccharomyces cerevisiae (strain ATCC 204508 / S288c) OX=559292 GN=MNN2 PE=1 SV=1	12
P38217	YBR017C	KAP104	SGD:S000000221	Importin subunit beta-2 OS=Saccharomyces cerevisiae (strain ATCC 204508 / S288c) OX=559292 GN=KAP104 PE=1 SV=1	1
P38218	YBR022W	POA1	SGD:S000000226	ADP-ribose 1''-phosphate phosphatase OS=Saccharomyces cerevisiae (strain ATCC 204508 / S288c) OX=559292 GN=POA1 PE=1 SV=1	4
P38222	YBR030W	RKM3	SGD:S000000234	Ribosomal lysine N-methyltransferase 3 OS=Saccharomyces cerevisiae (strain ATCC 204508 / S288c) OX=559292 GN=RKM3 PE=1 SV=1	1
P38074	YBR034C	HMT1	SGD:S000000238	Protein arginine N-methyltransferase 1 OS=Saccharomyces cerevisiae (strain ATCC 204508 / S288c) OX=559292 GN=HMT1 PE=1 SV=1	4
P38225	YBR041W	FAT1	SGD:S000000245	Very long-chain fatty acid transport protein OS=Saccharomyces cerevisiae (strain ATCC 204508 / S288c) OX=559292 GN=FAT1 PE=1 SV=2	3
P38228	YBR044C	TCM62	SGD:S000000248	Mitochondrial chaperone TCM62 OS=Saccharomyces cerevisiae (strain ATCC 204508 / S288c) OX=559292 GN=TCM62 PE=1 SV=2	1
P21538	YBR049C	REB1	SGD:S000000253	DNA-binding protein REB1 OS=Saccharomyces cerevisiae (strain ATCC 204508 / S288c) OX=559292 GN=REB1 PE=1 SV=2	17
P38235	YBR053C		SGD:S000000257	Uncharacterized protein YBR053C OS=Saccharomyces cerevisiae (strain ATCC 204508 / S288c) OX=559292 GN=YBR053C PE=1 SV=1	24
P19735	YBR055C	PRP6	SGD:S000000259	Pre-mRNA-splicing factor 6 OS=Saccharomyces cerevisiae (strain ATCC 204508 / S288c) OX=559292 GN=PRP6 PE=1 SV=1	3
P38236	YBR057C	MUM2	SGD:S000000261	Protein MUM2 OS=Saccharomyces cerevisiae (strain ATCC 204508 / S288c) OX=559292 GN=MUM2 PE=1 SV=1	3
P38237	YBR058C	UBP14	SGD:S000000262	Ubiquitin carboxyl-terminal hydrolase 14 OS=Saccharomyces cerevisiae (strain ATCC 204508 / S288c) OX=559292 GN=UBP14 PE=1 SV=2	9
Q3E790	YBR058C-A	TSC3	SGD:S000007521	Serine palmitoyltransferase-regulating protein TSC3 OS=Saccharomyces cerevisiae (strain ATCC 204508 / S288c) OX=559292 GN=TSC3 PE=1 SV=1	1
P38080	YBR059C	AKL1	SGD:S000000263	Serine/threonine-protein kinase AKL1 OS=Saccharomyces cerevisiae (strain ATCC 204508 / S288c) OX=559292 GN=AKL1 PE=1 SV=1	12
P38239	YBR062C		SGD:S000000266	Uncharacterized RING finger protein YBR062C OS=Saccharomyces cerevisiae (strain ATCC 204508 / S288c) OX=559292 GN=YBR062C PE=1 SV=2	1
P38241	YBR065C	ECM2	SGD:S000000269	Pre-mRNA-splicing factor SLT11 OS=Saccharomyces cerevisiae (strain ATCC 204508 / S288c) OX=559292 GN=ECM2 PE=1 SV=1	1
P38084	YBR068C	BAP2	SGD:S000000272	Leu/Val/Ile amino-acid permease OS=Saccharomyces cerevisiae (strain ATCC 204508 / S288c) OX=559292 GN=BAP2 PE=1 SV=2	10
P38085	YBR069C	TAT1	SGD:S000000273	Valine/tyrosine/tryptophan amino-acid permease 1 OS=Saccharomyces cerevisiae (strain ATCC 204508 / S288c) OX=559292 GN=TAT1 PE=1 SV=1	4
P38243	YBR071W		SGD:S000000275	Uncharacterized protein YBR071W OS=Saccharomyces cerevisiae (strain ATCC 204508 / S288c) OX=559292 GN=YBR071W PE=1 SV=1	1
P38244	YBR074W	PFF1	SGD:S000000278	Vacuolar membrane protease OS=Saccharomyces cerevisiae (strain ATCC 204508 / S288c) OX=559292 GN=PFF1 PE=1 SV=3	6
P38247	YBR077C	SLM4	SGD:S000000281	Protein SLM4 OS=Saccharomyces cerevisiae (strain ATCC 204508 / S288c) OX=559292 GN=SLM4 PE=1 SV=1	5
P35177	YBR081C	SPT7	SGD:S000000285	Transcriptional activator SPT7 OS=Saccharomyces cerevisiae (strain ATCC 204508 / S288c) OX=559292 GN=SPT7 PE=1 SV=1	5
O43137	YBR085C-A		SGD:S000007522	Uncharacterized protein YBR085C-A OS=Saccharomyces cerevisiae (strain ATCC 204508 / S288c) OX=559292 GN=YBR085C-A PE=1 SV=1	28
P38251	YBR087W	RFC5	SGD:S000000291	Replication factor C subunit 5 OS=Saccharomyces cerevisiae (strain ATCC 204508 / S288c) OX=559292 GN=RFC5 PE=1 SV=1	4
P11633	YBR089C-A	NHP6B	SGD:S000002157	Non-histone chromosomal protein 6B OS=Saccharomyces cerevisiae (strain ATCC 204508 / S288c) OX=559292 GN=NHP6B PE=1 SV=3	16
P38261	YBR102C	EXO84	SGD:S000000306	Exocyst complex component EXO84 OS=Saccharomyces cerevisiae (strain ATCC 204508 / S288c) OX=559292 GN=EXO84 PE=1 SV=1	2
P06787	YBR109C	CMD1	SGD:S000000313	Calmodulin OS=Saccharomyces cerevisiae (strain ATCC 204508 / S288c) OX=559292 GN=CMD1 PE=1 SV=1	3
P16661	YBR110W	ALG1	SGD:S000000314	Chitobiosyldiphosphodolichol beta-mannosyltransferase OS=Saccharomyces cerevisiae (strain ATCC 204508 / S288c) OX=559292 GN=ALG1 PE=1 SV=1	2
Q01976	YBR111C	YSA1	SGD:S000000315	ADP-ribose pyrophosphatase OS=Saccharomyces cerevisiae (strain ATCC 204508 / S288c) OX=559292 GN=YSA1 PE=1 SV=2	6
Q6WNK7	YBR111W-A	SUS1	SGD:S000028510	Transcription and mRNA export factor SUS1 OS=Saccharomyces cerevisiae (strain ATCC 204508 / S288c) OX=559292 GN=SUS1 PE=1 SV=1	6
P14922	YBR112C	CYC8	SGD:S000000316	General transcriptional corepressor CYC8 OS=Saccharomyces cerevisiae (strain ATCC 204508 / S288c) OX=559292 GN=CYC8 PE=1 SV=2	21
P36531	YBR122C	MRPL36	SGD:S000000326	54S ribosomal protein L36, mitochondrial OS=Saccharomyces cerevisiae (strain ATCC 204508 / S288c) OX=559292 GN=MRPL36 PE=1 SV=3	8
P32367	YBR123C	TFC1	SGD:S000000327	Transcription factor tau 95 kDa subunit OS=Saccharomyces cerevisiae (strain ATCC 204508 / S288c) OX=559292 GN=TFC1 PE=1 SV=1	1
P38089	YBR125C	PTC4	SGD:S000000329	Protein phosphatase 2C homolog 4 OS=Saccharomyces cerevisiae (strain ATCC 204508 / S288c) OX=559292 GN=PTC4 PE=1 SV=1	4
P38271	YBR129C	OPY1	SGD:S000000333	Protein OPY1 OS=Saccharomyces cerevisiae (strain ATCC 204508 / S288c) OX=559292 GN=OPY1 PE=1 SV=1	1
P38272	YBR130C	SHE3	SGD:S000000334	SWI5-dependent HO expression protein 3 OS=Saccharomyces cerevisiae (strain ATCC 204508 / S288c) OX=559292 GN=SHE3 PE=1 SV=1	35
P38274	YBR133C	HSL7	SGD:S000000337	Protein arginine N-methyltransferase HSL7 OS=Saccharomyces cerevisiae (strain ATCC 204508 / S288c) OX=559292 GN=HSL7 PE=1 SV=1	8
P20486	YBR135W	CKS1	SGD:S000000339	Cyclin-dependent kinases regulatory subunit OS=Saccharomyces cerevisiae (strain ATCC 204508 / S288c) OX=559292 GN=CKS1 PE=1 SV=1	26
P38089	YBR136W	MEC1	SGD:S000000340	Protein phosphatase 2C homolog 4 OS=Saccharomyces cerevisiae (strain ATCC 204508 / S288c) OX=559292 GN=PTC4 PE=1 SV=1	4
P38276	YBR137W		SGD:S000000341	UPF0303 protein YBR137W OS=Saccharomyces cerevisiae (strain ATCC 204508 / S288c) OX=559292 GN=YBR137W PE=1 SV=4	10
P18963	YBR140C	IRA1	SGD:S000000344	Inhibitory regulator protein IRA1 OS=Saccharomyces cerevisiae (strain ATCC 204508 / S288c) OX=559292 GN=IRA1 PE=1 SV=2	1
P38278	YBR141C	BMT2	SGD:S000000345	25S rRNA (adenine(2142)-N(1))-methyltransferase OS=Saccharomyces cerevisiae (strain ATCC 204508 / S288c) OX=559292 GN=BMT2 PE=1 SV=2	3
P38112	YBR142W	MAK5	SGD:S000000346	ATP-dependent RNA helicase MAK5 OS=Saccharomyces cerevisiae (strain ATCC 204508 / S288c) OX=559292 GN=MAK5 PE=1 SV=1	4
P38120	YBR146W	MRPS9	SGD:S000000350	37S ribosomal protein S9, mitochondrial OS=Saccharomyces cerevisiae (strain ATCC 204508 / S288c) OX=559292 GN=MRPS9 PE=1 SV=1	1
P38281	YBR151W	APD1	SGD:S000000355	Actin patches distal protein 1 OS=Saccharomyces cerevisiae (strain ATCC 204508 / S288c) OX=559292 GN=APD1 PE=1 SV=1	22
P38282	YBR152W	SPP381	SGD:S000000356	Pre-mRNA-splicing factor SPP381 OS=Saccharomyces cerevisiae (strain ATCC 204508 / S288c) OX=559292 GN=SPP381 PE=1 SV=1	4
P33313	YBR155W	CNS1	SGD:S000000359	Hsp70/Hsp90 co-chaperone CNS1 OS=Saccharomyces cerevisiae (strain ATCC 204508 / S288c) OX=559292 GN=CNS1 PE=1 SV=1	6
P00546	YBR160W	CDC28	SGD:S000000364	Cyclin-dependent kinase 1 OS=Saccharomyces cerevisiae (strain ATCC 204508 / S288c) OX=559292 GN=CDC28 PE=1 SV=1	14
P38116	YBR164C	ARL1	SGD:S000000368	ADP-ribosylation factor-like protein 1 OS=Saccharomyces cerevisiae (strain ATCC 204508 / S288c) OX=559292 GN=ARL1 PE=1 SV=4	5
P20049	YBR166C	TYR1	SGD:S000000370	Prephenate dehydrogenase [NADP(+)] OS=Saccharomyces cerevisiae (strain ATCC 204508 / S288c) OX=559292 GN=TYR1 PE=1 SV=2	3
P33755	YBR170C	NPL4	SGD:S000000374	Nuclear protein localization protein 4 OS=Saccharomyces cerevisiae (strain ATCC 204508 / S288c) OX=559292 GN=NPL4 PE=1 SV=1	4
P33754	YBR171W	SEC66	SGD:S000000375	Translocation protein SEC66 OS=Saccharomyces cerevisiae (strain ATCC 204508 / S288c) OX=559292 GN=SEC66 PE=1 SV=1	4
P32909	YBR172C	SMY2	SGD:S000000376	Protein SMY2 OS=Saccharomyces cerevisiae (strain ATCC 204508 / S288c) OX=559292 GN=SMY2 PE=1 SV=2	12
P38293	YBR173C	UMP1	SGD:S000000377	Proteasome maturation factor UMP1 OS=Saccharomyces cerevisiae (strain ATCC 204508 / S288c) OX=559292 GN=UMP1 PE=1 SV=1	16
P38122	YBR176W	ECM31	SGD:S000000380	3-methyl-2-oxobutanoate hydroxymethyltransferase OS=Saccharomyces cerevisiae (strain ATCC 204508 / S288c) OX=559292 GN=ECM31 PE=1 SV=1	4
P38297	YBR179C	FZO1	SGD:S000000383	Mitofusin FZO1 OS=Saccharomyces cerevisiae (strain ATCC 204508 / S288c) OX=559292 GN=FZO1 PE=1 SV=1	6
P38298	YBR183W	YPC1	SGD:S000000387	Alkaline ceramidase YPC1 OS=Saccharomyces cerevisiae (strain ATCC 204508 / S288c) OX=559292 GN=YPC1 PE=1 SV=1	2
P38300	YBR185C	MBA1	SGD:S000000389	Inner membrane mitoribosome receptor MBA1, mitochondrial OS=Saccharomyces cerevisiae (strain ATCC 204508 / S288c) OX=559292 GN=MBA1 PE=1 SV=1	3
P38302	YBR188C	NTC20	SGD:S000000392	Pre-mRNA-splicing factor NTC20 OS=Saccharomyces cerevisiae (strain ATCC 204508 / S288c) OX=559292 GN=NTC20 PE=1 SV=1	4
P38304	YBR193C	MED8	SGD:S000000397	Mediator of RNA polymerase II transcription subunit 8 OS=Saccharomyces cerevisiae (strain ATCC 204508 / S288c) OX=559292 GN=MED8 PE=1 SV=3	3
P13712	YBR195C	MSI1	SGD:S000000399	Chromatin assembly factor 1 subunit p50 OS=Saccharomyces cerevisiae (strain ATCC 204508 / S288c) OX=559292 GN=MSI1 PE=1 SV=1	4
P38306	YBR197C		SGD:S000000401	Uncharacterized protein YBR197C OS=Saccharomyces cerevisiae (strain ATCC 204508 / S288c) OX=559292 GN=YBR197C PE=1 SV=1	5
P38129	YBR198C	TAF5	SGD:S000000402	Transcription initiation factor TFIID subunit 5 OS=Saccharomyces cerevisiae (strain ATCC 204508 / S288c) OX=559292 GN=TAF5 PE=1 SV=1	5
P38131	YBR199W	KTR4	SGD:S000000403	Probable mannosyltransferase KTR4 OS=Saccharomyces cerevisiae (strain ATCC 204508 / S288c) OX=559292 GN=KTR4 PE=1 SV=1	9
P29366	YBR200W	BEM1	SGD:S000000404	Bud emergence protein 1 OS=Saccharomyces cerevisiae (strain ATCC 204508 / S288c) OX=559292 GN=BEM1 PE=1 SV=1	3
P38132	YBR202W	MCM7	SGD:S000000406	DNA replication licensing factor MCM7 OS=Saccharomyces cerevisiae (strain ATCC 204508 / S288c) OX=559292 GN=MCM7 PE=1 SV=4	1
P38139	YBR204C	LDH1	SGD:S000000408	Lipid droplet hydrolase 1 OS=Saccharomyces cerevisiae (strain ATCC 204508 / S288c) OX=559292 GN=LDH1 PE=1 SV=2	1
P32831	YBR212W	NGR1	SGD:S000000416	Negative growth regulatory protein NGR1 OS=Saccharomyces cerevisiae (strain ATCC 204508 / S288c) OX=559292 GN=NGR1 PE=1 SV=2	7
Q01448	YBR215W	HPC2	SGD:S000000419	Histone promoter control protein 2 OS=Saccharomyces cerevisiae (strain ATCC 204508 / S288c) OX=559292 GN=HPC2 PE=1 SV=2	8
P38321	YBR225W		SGD:S000000429	Uncharacterized protein YBR225W OS=Saccharomyces cerevisiae (strain ATCC 204508 / S288c) OX=559292 GN=YBR225W PE=1 SV=1	7
P38325	YBR230C	OM14	SGD:S000000434	Mitochondrial outer membrane protein OM14 OS=Saccharomyces cerevisiae (strain ATCC 204508 / S288c) OX=559292 GN=OM14 PE=1 SV=1	3
P69850	YBR233W-A	DAD3	SGD:S000007595	DASH complex subunit DAD3 OS=Saccharomyces cerevisiae (strain ATCC 204508 / S288c) OX=559292 GN=DAD3 PE=1 SV=1	1
P32783	YBR236C	ABD1	SGD:S000000440	mRNA cap guanine-N7 methyltransferase OS=Saccharomyces cerevisiae (strain ATCC 204508 / S288c) OX=559292 GN=ABD1 PE=1 SV=1	3
P38142	YBR241C	VVS1	SGD:S000000445	Probable metabolite transport protein YBR241C OS=Saccharomyces cerevisiae (strain ATCC 204508 / S288c) OX=559292 GN=YBR241C PE=1 SV=1	1
P38331	YBR242W		SGD:S000000446	5'-deoxynucleotidase YBR242W OS=Saccharomyces cerevisiae (strain ATCC 204508 / S288c) OX=559292 GN=YBR242W PE=1 SV=1	1
P38143	YBR244W	GPX2	SGD:S000000448	Glutathione peroxidase-like peroxiredoxin 2 OS=Saccharomyces cerevisiae (strain ATCC 204508 / S288c) OX=559292 GN=GPX2 PE=1 SV=1	6
P38144	YBR245C	ISW1	SGD:S000000449	ISWI chromatin-remodeling complex ATPase ISW1 OS=Saccharomyces cerevisiae (strain ATCC 204508 / S288c) OX=559292 GN=ISW1 PE=1 SV=2	6
P38332	YBR246W	RRT2	SGD:S000000450	Diphthine methyltransferase OS=Saccharomyces cerevisiae (strain ATCC 204508 / S288c) OX=559292 GN=RRT2 PE=1 SV=1	1
P38333	YBR247C	ENP1	SGD:S000000451	Essential nuclear protein 1 OS=Saccharomyces cerevisiae (strain ATCC 204508 / S288c) OX=559292 GN=ENP1 PE=1 SV=1	4
P33734	YBR248C	HIS7	SGD:S000000452	Imidazole glycerol phosphate synthase hisHF OS=Saccharomyces cerevisiae (strain ATCC 204508 / S288c) OX=559292 GN=HIS7 PE=1 SV=2	32
P33317	YBR252W	DUT1	SGD:S000000456	Deoxyuridine 5'-triphosphate nucleotidohydrolase OS=Saccharomyces cerevisiae (strain ATCC 204508 / S288c) OX=559292 GN=DUT1 PE=1 SV=2	17
P32570	YBR253W	SRB6	SGD:S000000457	Mediator of RNA polymerase II transcription subunit 22 OS=Saccharomyces cerevisiae (strain ATCC 204508 / S288c) OX=559292 GN=SRB6 PE=1 SV=1	1
Q3E776	YBR255C-A	RCF3	SGD:S000007649	Uncharacterized protein YBR255C-A OS=Saccharomyces cerevisiae (strain ATCC 204508 / S288c) OX=559292 GN=YBR255C-A PE=4 SV=1	1
P38145	YBR256C	RIB5	SGD:S000000460	Riboflavin synthase OS=Saccharomyces cerevisiae (strain ATCC 204508 / S288c) OX=559292 GN=RIB5 PE=1 SV=1	12
P38336	YBR257W	POP4	SGD:S000000461	RNases MRP/P 32.9 kDa subunit OS=Saccharomyces cerevisiae (strain ATCC 204508 / S288c) OX=559292 GN=POP4 PE=1 SV=1	1
P38337	YBR258C	SHG1	SGD:S000000462	COMPASS component SHG1 OS=Saccharomyces cerevisiae (strain ATCC 204508 / S288c) OX=559292 GN=SHG1 PE=1 SV=1	3
P38339	YBR260C	RGD1	SGD:S000000464	RHO GTPase-activating protein RGD1 OS=Saccharomyces cerevisiae (strain ATCC 204508 / S288c) OX=559292 GN=RGD1 PE=1 SV=1	1
P38340	YBR261C	TAE1	SGD:S000000465	Alpha N-terminal protein methyltransferase 1 OS=Saccharomyces cerevisiae (strain ATCC 204508 / S288c) OX=559292 GN=TAE1 PE=1 SV=1	2
P38341	YBR262C	MIC12	SGD:S000000466	MICOS complex subunit MIC12 OS=Saccharomyces cerevisiae (strain ATCC 204508 / S288c) OX=559292 GN=MIC12 PE=1 SV=1	11
P38146	YBR264C	YPT10	SGD:S000000468	GTP-binding protein YPT10 OS=Saccharomyces cerevisiae (strain ATCC 204508 / S288c) OX=559292 GN=YPT10 PE=1 SV=2	1
P38342	YBR265W	TSC10	SGD:S000000469	3-ketodihydrosphingosine reductase TSC10 OS=Saccharomyces cerevisiae (strain ATCC 204508 / S288c) OX=559292 GN=TSC10 PE=1 SV=2	1
P38344	YBR267W	REI1	SGD:S000000471	Cytoplasmic 60S subunit biogenesis factor REI1 OS=Saccharomyces cerevisiae (strain ATCC 204508 / S288c) OX=559292 GN=REI1 PE=1 SV=3	1
P36532	YBR268W	MRPL37	SGD:S000000472	54S ribosomal protein L37, mitochondrial OS=Saccharomyces cerevisiae (strain ATCC 204508 / S288c) OX=559292 GN=MRPL37 PE=1 SV=2	2
P38345	YBR269C	SDH8	SGD:S000000473	Succinate dehydrogenase assembly factor 4, mitochondrial OS=Saccharomyces cerevisiae (strain ATCC 204508 / S288c) OX=559292 GN=SDH8 PE=1 SV=2	24
P38348	YBR272C	HSM3	SGD:S000000476	DNA mismatch repair protein HSM3 OS=Saccharomyces cerevisiae (strain ATCC 204508 / S288c) OX=559292 GN=HSM3 PE=1 SV=1	5
P29539	YBR275C	RIF1	SGD:S000000479	Telomere length regulator protein RIF1 OS=Saccharomyces cerevisiae (strain ATCC 204508 / S288c) OX=559292 GN=RIF1 PE=1 SV=3	1
P27344	YBR278W	DPB3	SGD:S000000482	DNA polymerase epsilon subunit C OS=Saccharomyces cerevisiae (strain ATCC 204508 / S288c) OX=559292 GN=DPB3 PE=1 SV=2	4
P38351	YBR279W	PAF1	SGD:S000000483	RNA polymerase II-associated protein 1 OS=Saccharomyces cerevisiae (strain ATCC 204508 / S288c) OX=559292 GN=PAF1 PE=1 SV=1	9
P38352	YBR280C	SAF1	SGD:S000000484	SCF-associated factor 1 OS=Saccharomyces cerevisiae (strain ATCC 204508 / S288c) OX=559292 GN=SAF1 PE=1 SV=2	5
P36526	YBR282W	MRPL27	SGD:S000000486	54S ribosomal protein L27, mitochondrial OS=Saccharomyces cerevisiae (strain ATCC 204508 / S288c) OX=559292 GN=MRPL27 PE=1 SV=2	1
P38353	YBR283C	SSH1	SGD:S000000487	Sec sixty-one protein homolog OS=Saccharomyces cerevisiae (strain ATCC 204508 / S288c) OX=559292 GN=SSH1 PE=1 SV=1	4
P38355	YBR287W		SGD:S000000491	Uncharacterized transporter YBR287W OS=Saccharomyces cerevisiae (strain ATCC 204508 / S288c) OX=559292 GN=YBR287W PE=1 SV=1	3
P38153	YBR288C	APM3	SGD:S000000492	AP-3 complex subunit mu OS=Saccharomyces cerevisiae (strain ATCC 204508 / S288c) OX=559292 GN=APM3 PE=1 SV=2	6
P18480	YBR289W	SNF5	SGD:S000000493	SWI/SNF chromatin-remodeling complex subunit SNF5 OS=Saccharomyces cerevisiae (strain ATCC 204508 / S288c) OX=559292 GN=SNF5 PE=1 SV=3	4
P38158	YBR299W	MAL32	SGD:S000000503	Alpha-glucosidase MAL32 OS=Saccharomyces cerevisiae (strain ATCC 204508 / S288c) OX=559292 GN=MAL32 PE=1 SV=1	9
P25558	YCL014W	BUD3	SGD:S000000520	Bud site selection protein 3 OS=Saccharomyces cerevisiae (strain ATCC 204508 / S288c) OX=559292 GN=BUD3 PE=1 SV=2	5
P25559	YCL016C	DCC1	SGD:S000000521	Sister chromatid cohesion protein DCC1 OS=Saccharomyces cerevisiae (strain ATCC 204508 / S288c) OX=559292 GN=DCC1 PE=1 SV=2	5
P25374	YCL017C	NFS1	SGD:S000000522	Cysteine desulfurase, mitochondrial OS=Saccharomyces cerevisiae (strain ATCC 204508 / S288c) OX=559292 GN=NFS1 PE=1 SV=2	12
P04173	YCL018W	LEU2	SGD:S000000523	3-isopropylmalate dehydrogenase OS=Saccharomyces cerevisiae (strain ATCC 204508 / S288c) OX=559292 GN=LEU2 PE=1 SV=4	1
P11709	YCL029C	BIK1	SGD:S000000534	Nuclear fusion protein BIK1 OS=Saccharomyces cerevisiae (strain ATCC 204508 / S288c) OX=559292 GN=BIK1 PE=1 SV=1	3
P25344	YCL032W	STE50	SGD:S000000537	Protein STE50 OS=Saccharomyces cerevisiae (strain ATCC 204508 / S288c) OX=559292 GN=STE50 PE=1 SV=1	5
P25566	YCL033C	MXR2	SGD:S000000538	Peptide methionine sulfoxide reductase 2 OS=Saccharomyces cerevisiae (strain ATCC 204508 / S288c) OX=559292 GN=MXR2 PE=1 SV=1	8
P25369	YCL034W	LSB5	SGD:S000000539	LAS seventeen-binding protein 5 OS=Saccharomyces cerevisiae (strain ATCC 204508 / S288c) OX=559292 GN=LSB5 PE=1 SV=3	5
P25569	YCL039W	GID7	SGD:S000000544	Glucose-induced degradation protein 7 OS=Saccharomyces cerevisiae (strain ATCC 204508 / S288c) OX=559292 GN=GID7 PE=1 SV=2	2
P25573	YCL044C	MGR1	SGD:S000000549	Mitochondrial inner membrane i-AAA protease supercomplex subunit MGR1 OS=Saccharomyces cerevisiae (strain ATCC 204508 / S288c) OX=559292 GN=MGR1 PE=1 SV=1	1
P25574	YCL045C	EMC1	SGD:S000000550	ER membrane protein complex subunit 1 OS=Saccharomyces cerevisiae (strain ATCC 204508 / S288c) OX=559292 GN=EMC1 PE=1 SV=1	7
P25580	YCL052C	PBN1	SGD:S000000557	Protein PBN1 OS=Saccharomyces cerevisiae (strain ATCC 204508 / S288c) OX=559292 GN=PBN1 PE=1 SV=1	1
P25582	YCL054W	SPB1	SGD:S000000559	27S pre-rRNA (guanosine(2922)-2'-O)-methyltransferase OS=Saccharomyces cerevisiae (strain ATCC 204508 / S288c) OX=559292 GN=SPB1 PE=1 SV=2	11
P25586	YCL059C	KRR1	SGD:S000000564	KRR1 small subunit processome component OS=Saccharomyces cerevisiae (strain ATCC 204508 / S288c) OX=559292 GN=KRR1 PE=1 SV=1	2
P25588	YCL061C	MRC1	SGD:S000000566	Mediator of replication checkpoint protein 1 OS=Saccharomyces cerevisiae (strain ATCC 204508 / S288c) OX=559292 GN=MRC1 PE=1 SV=3	5
P25348	YCR003W	MRPL32	SGD:S000000596	54S ribosomal protein L32, mitochondrial OS=Saccharomyces cerevisiae (strain ATCC 204508 / S288c) OX=559292 GN=MRPL32 PE=1 SV=1	2
P08679	YCR005C	CIT2	SGD:S000000598	Citrate synthase, peroxisomal OS=Saccharomyces cerevisiae (strain ATCC 204508 / S288c) OX=559292 GN=CIT2 PE=1 SV=1	66
P25617	YCR016W	RBP95	SGD:S000000609	Uncharacterized protein YCR016W OS=Saccharomyces cerevisiae (strain ATCC 204508 / S288c) OX=559292 GN=YCR016W PE=1 SV=2	6
P25362	YCR020C	PET18	SGD:S000000613	Protein PET18 OS=Saccharomyces cerevisiae (strain ATCC 204508 / S288c) OX=559292 GN=PET18 PE=1 SV=1	3
P23059	YCR020C-A	MAK31	SGD:S000000614	N-alpha-acetyltransferase 38, NatC auxiliary subunit OS=Saccharomyces cerevisiae (strain ATCC 204508 / S288c) OX=559292 GN=MAK31 PE=1 SV=1	3
Q9URQ5	YCR020W-B	HTL1	SGD:S000006439	High temperature lethal protein 1 OS=Saccharomyces cerevisiae (strain ATCC 204508 / S288c) OX=559292 GN=HTL1 PE=1 SV=1	3
P25345	YCR024C	SLM5	SGD:S000000618	Asparagine--tRNA ligase, mitochondrial OS=Saccharomyces cerevisiae (strain ATCC 204508 / S288c) OX=559292 GN=SLM5 PE=1 SV=1	1
P25353	YCR026C	NPP1	SGD:S000000621	Ectonucleotide pyrophosphatase/phosphodiesterase 1 OS=Saccharomyces cerevisiae (strain ATCC 204508 / S288c) OX=559292 GN=NPP1 PE=1 SV=2	3
P25356	YCR032W	BPH1	SGD:S000000628	Beige protein homolog 1 OS=Saccharomyces cerevisiae (strain ATCC 204508 / S288c) OX=559292 GN=BPH1 PE=1 SV=2	2
P25357	YCR033W	SNT1	SGD:S000000629	Probable DNA-binding protein SNT1 OS=Saccharomyces cerevisiae (strain ATCC 204508 / S288c) OX=559292 GN=SNT1 PE=1 SV=2	2
P25358	YCR034W	ELO2	SGD:S000000630	Elongation of fatty acids protein 2 OS=Saccharomyces cerevisiae (strain ATCC 204508 / S288c) OX=559292 GN=ELO2 PE=1 SV=1	5
P25359	YCR035C	RRP43	SGD:S000000631	Exosome complex component RRP43 OS=Saccharomyces cerevisiae (strain ATCC 204508 / S288c) OX=559292 GN=RRP43 PE=1 SV=2	3
P25332	YCR036W	RBK1	SGD:S000000632	Ribokinase OS=Saccharomyces cerevisiae (strain ATCC 204508 / S288c) OX=559292 GN=RBK1 PE=1 SV=2	21
P25360	YCR037C	PHO87	SGD:S000000633	Inorganic phosphate transporter PHO87 OS=Saccharomyces cerevisiae (strain ATCC 204508 / S288c) OX=559292 GN=PHO87 PE=1 SV=2	1
P23255	YCR042C	TAF2	SGD:S000000638	Transcription initiation factor TFIID subunit 2 OS=Saccharomyces cerevisiae (strain ATCC 204508 / S288c) OX=559292 GN=TAF2 PE=1 SV=3	1
P25625	YCR044C	PER1	SGD:S000000640	Protein PER1 OS=Saccharomyces cerevisiae (strain ATCC 204508 / S288c) OX=559292 GN=PER1 PE=1 SV=1	1
P25626	YCR046C	IMG1	SGD:S000000642	54S ribosomal protein IMG1, mitochondrial OS=Saccharomyces cerevisiae (strain ATCC 204508 / S288c) OX=559292 GN=IMG1 PE=1 SV=1	2
P25627	YCR047C	BUD23	SGD:S000000643	18S rRNA (guanine(1575)-N(7))-methyltransferase OS=Saccharomyces cerevisiae (strain ATCC 204508 / S288c) OX=559292 GN=BUD23 PE=1 SV=1	2
P25629	YCR049C		SGD:S000000645	Putative uncharacterized protein YCR049C OS=Saccharomyces cerevisiae (strain ATCC 204508 / S288c) OX=559292 GN=YCR049C PE=5 SV=1	1
P25631	YCR051W		SGD:S000000647	Ankyrin repeat-containing protein YCR051W OS=Saccharomyces cerevisiae (strain ATCC 204508 / S288c) OX=559292 GN=YCR051W PE=1 SV=1	1
P25632	YCR052W	RSC6	SGD:S000000648	Chromatin structure-remodeling complex protein RSC6 OS=Saccharomyces cerevisiae (strain ATCC 204508 / S288c) OX=559292 GN=RSC6 PE=1 SV=1	1
P25635	YCR057C	PWP2	SGD:S000000653	Periodic tryptophan protein 2 OS=Saccharomyces cerevisiae (strain ATCC 204508 / S288c) OX=559292 GN=PWP2 PE=1 SV=2	4
P25639	YCR061W	TVS1	SGD:S000000657	Uncharacterized membrane protein YCR061W OS=Saccharomyces cerevisiae (strain ATCC 204508 / S288c) OX=559292 GN=YCR061W PE=1 SV=2	2
P25642	YCR071C	IMG2	SGD:S000000667	54S ribosomal protein IMG2, mitochondrial OS=Saccharomyces cerevisiae (strain ATCC 204508 / S288c) OX=559292 GN=IMG2 PE=1 SV=2	5
P25382	YCR072C	RSA4	SGD:S000000668	Ribosome assembly protein 4 OS=Saccharomyces cerevisiae (strain ATCC 204508 / S288c) OX=559292 GN=RSA4 PE=1 SV=3	13
Q3E830	YCR075W-A	EGO2	SGD:S000028519	Uncharacterized protein YCR075W-A OS=Saccharomyces cerevisiae (strain ATCC 204508 / S288c) OX=559292 GN=YCR075W-A PE=1 SV=1	7
P25646	YCR079W	PTC6	SGD:S000002133	[Pyruvate dehydrogenase [acetyl-transferring]]-phosphatase 2, mitochondrial OS=Saccharomyces cerevisiae (strain ATCC 204508 / S288c) OX=559292 GN=PTC6 PE=1 SV=2	1
P25372	YCR083W	TRX3	SGD:S000000679	Thioredoxin-3, mitochondrial OS=Saccharomyces cerevisiae (strain ATCC 204508 / S288c) OX=559292 GN=TRX3 PE=1 SV=1	34
P25651	YCR086W	CSM1	SGD:S000000682	Monopolin complex subunit CSM1 OS=Saccharomyces cerevisiae (strain ATCC 204508 / S288c) OX=559292 GN=CSM1 PE=1 SV=1	2
P25655	YCR093W	CDC39	SGD:S000000689	General negative regulator of transcription subunit 1 OS=Saccharomyces cerevisiae (strain ATCC 204508 / S288c) OX=559292 GN=CDC39 PE=1 SV=3	20
Q03441	YDL001W	RMD1	SGD:S000002159	Sporulation protein RMD1 OS=Saccharomyces cerevisiae (strain ATCC 204508 / S288c) OX=559292 GN=RMD1 PE=1 SV=1	1
Q03435	YDL002C	NHP10	SGD:S000002160	Non-histone protein 10 OS=Saccharomyces cerevisiae (strain ATCC 204508 / S288c) OX=559292 GN=NHP10 PE=1 SV=1	1
Q12124	YDL005C	MED2	SGD:S000002163	Mediator of RNA polymerase II transcription subunit 2 OS=Saccharomyces cerevisiae (strain ATCC 204508 / S288c) OX=559292 GN=MED2 PE=1 SV=1	5
Q12403	YDL018C	ERP3	SGD:S000002176	Protein ERP3 OS=Saccharomyces cerevisiae (strain ATCC 204508 / S288c) OX=559292 GN=ERP3 PE=1 SV=1	1
Q12008	YDL021W	GPM2	SGD:S000002179	Phosphoglycerate mutase 2 OS=Saccharomyces cerevisiae (strain ATCC 204508 / S288c) OX=559292 GN=GPM2 PE=1 SV=1	2
Q12100	YDL025C	RTK1	SGD:S000002183	Probable serine/threonine-protein kinase RTK1 OS=Saccharomyces cerevisiae (strain ATCC 204508 / S288c) OX=559292 GN=RTK1 PE=1 SV=1	2
Q07349	YDL027C	MRX9	SGD:S000002185	MIOREX complex component 9 OS=Saccharomyces cerevisiae (strain ATCC 204508 / S288c) OX=559292 GN=MRX9 PE=1 SV=1	3
P19736	YDL030W	PRP9	SGD:S000002188	Pre-mRNA-splicing factor PRP9 OS=Saccharomyces cerevisiae (strain ATCC 204508 / S288c) OX=559292 GN=PRP9 PE=1 SV=1	1
Q12093	YDL033C	SLM3	SGD:S000002191	Mitochondrial tRNA-specific 2-thiouridylase 1 OS=Saccharomyces cerevisiae (strain ATCC 204508 / S288c) OX=559292 GN=SLM3 PE=1 SV=1	1
P10849	YDL044C	MTF2	SGD:S000002202	Mitochondrial transcription factor 2 OS=Saccharomyces cerevisiae (strain ATCC 204508 / S288c) OX=559292 GN=MTF2 PE=1 SV=1	5
P38913	YDL045C	FAD1	SGD:S000002203	FAD synthase OS=Saccharomyces cerevisiae (strain ATCC 204508 / S288c) OX=559292 GN=FAD1 PE=1 SV=1	7
Q07362	YDL053C	PBP4	SGD:S000002211	Protein PBP4 OS=Saccharomyces cerevisiae (strain ATCC 204508 / S288c) OX=559292 GN=PBP4 PE=1 SV=1	7
P39678	YDL056W	MBP1	SGD:S000002214	Transcription factor MBP1 OS=Saccharomyces cerevisiae (strain ATCC 204508 / S288c) OX=559292 GN=MBP1 PE=1 SV=1	1
P25386	YDL058W	USO1	SGD:S000002216	Intracellular protein transport protein USO1 OS=Saccharomyces cerevisiae (strain ATCC 204508 / S288c) OX=559292 GN=USO1 PE=1 SV=2	12
Q07381	YDL060W	TSR1	SGD:S000002218	Ribosome biogenesis protein TSR1 OS=Saccharomyces cerevisiae (strain ATCC 204508 / S288c) OX=559292 GN=TSR1 PE=1 SV=1	5
Q07418	YDL065C	PEX19	SGD:S000002223	Peroxisomal membrane protein import receptor PEX19 OS=Saccharomyces cerevisiae (strain ATCC 204508 / S288c) OX=559292 GN=PEX19 PE=1 SV=2	1
Q07457	YDL074C	BRE1	SGD:S000002232	E3 ubiquitin-protein ligase BRE1 OS=Saccharomyces cerevisiae (strain ATCC 204508 / S288c) OX=559292 GN=BRE1 PE=1 SV=1	4
Q07458	YDL076C	RXT3	SGD:S000002234	Transcriptional regulatory protein RXT3 OS=Saccharomyces cerevisiae (strain ATCC 204508 / S288c) OX=559292 GN=RXT3 PE=1 SV=1	2
Q3E7B7	YDL085C-A		SGD:S000007588	SERF-like protein YDL085C-A OS=Saccharomyces cerevisiae (strain ATCC 204508 / S288c) OX=559292 GN=YDL085C-A PE=1 SV=1	9
Q05166	YDL088C	ASM4	SGD:S000002246	Nucleoporin ASM4 OS=Saccharomyces cerevisiae (strain ATCC 204508 / S288c) OX=559292 GN=ASM4 PE=1 SV=1	6
P22007	YDL090C	RAM1	SGD:S000002248	Protein farnesyltransferase subunit beta OS=Saccharomyces cerevisiae (strain ATCC 204508 / S288c) OX=559292 GN=RAM1 PE=1 SV=2	1
P38985	YDL092W	SRP14	SGD:S000002250	Signal recognition particle subunit SRP14 OS=Saccharomyces cerevisiae (strain ATCC 204508 / S288c) OX=559292 GN=SRP14 PE=1 SV=1	6
P39009	YDL101C	DUN1	SGD:S000002259	DNA damage response protein kinase DUN1 OS=Saccharomyces cerevisiae (strain ATCC 204508 / S288c) OX=559292 GN=DUN1 PE=1 SV=1	1
P15436	YDL102W	POL3	SGD:S000002260	DNA polymerase delta catalytic subunit OS=Saccharomyces cerevisiae (strain ATCC 204508 / S288c) OX=559292 GN=POL3 PE=1 SV=4	1
P40990	YDL107W	MSS2	SGD:S000002265	Protein MSS2, mitochondrial OS=Saccharomyces cerevisiae (strain ATCC 204508 / S288c) OX=559292 GN=MSS2 PE=1 SV=2	1
Q07527	YDL112W	TRM3	SGD:S000002270	tRNA (guanosine(18)-2'-O)-methyltransferase OS=Saccharomyces cerevisiae (strain ATCC 204508 / S288c) OX=559292 GN=TRM3 PE=1 SV=1	7
Q07528	YDL113C	ATG20	SGD:S000002271	Autophagy-related protein 20 OS=Saccharomyces cerevisiae (strain ATCC 204508 / S288c) OX=559292 GN=ATG20 PE=1 SV=1	4
Q07540	YDL120W	YFH1	SGD:S000002278	Frataxin homolog, mitochondrial OS=Saccharomyces cerevisiae (strain ATCC 204508 / S288c) OX=559292 GN=YFH1 PE=1 SV=1	1
Q07541	YDL121C	EXP1	SGD:S000002279	ER export of PMA1 protein 1 OS=Saccharomyces cerevisiae (strain ATCC 204508 / S288c) OX=559292 GN=EXP1 PE=1 SV=1	5
Q12334	YDL139C	SCM3	SGD:S000002298	Protein SCM3 OS=Saccharomyces cerevisiae (strain ATCC 204508 / S288c) OX=559292 GN=SCM3 PE=1 SV=2	3
P48445	YDL141W	BPL1	SGD:S000002300	Biotin--protein ligase OS=Saccharomyces cerevisiae (strain ATCC 204508 / S288c) OX=559292 GN=BPL1 PE=1 SV=1	3
Q99207	YDL148C	NOP14	SGD:S000002307	Nucleolar complex protein 14 OS=Saccharomyces cerevisiae (strain ATCC 204508 / S288c) OX=559292 GN=NOP14 PE=1 SV=1	1
P25441	YDL150W	RPC53	SGD:S000002309	DNA-directed RNA polymerase III subunit RPC4 OS=Saccharomyces cerevisiae (strain ATCC 204508 / S288c) OX=559292 GN=RPC53 PE=1 SV=2	6
Q12136	YDL153C	SAS10	SGD:S000002312	Something about silencing protein 10 OS=Saccharomyces cerevisiae (strain ATCC 204508 / S288c) OX=559292 GN=SAS10 PE=1 SV=1	7
Q12510	YDL156W	CMR1	SGD:S000002315	DNA damage-binding protein CMR1 OS=Saccharomyces cerevisiae (strain ATCC 204508 / S288c) OX=559292 GN=CMR1 PE=1 SV=1	2
P06784	YDL159W	STE7	SGD:S000002318	Serine/threonine-protein kinase STE7 OS=Saccharomyces cerevisiae (strain ATCC 204508 / S288c) OX=559292 GN=STE7 PE=1 SV=1	2
Q12518	YDL161W	ENT1	SGD:S000002320	Epsin-1 OS=Saccharomyces cerevisiae (strain ATCC 204508 / S288c) OX=559292 GN=ENT1 PE=1 SV=1	11
P04819	YDL164C	CDC9	SGD:S000002323	DNA ligase 1 OS=Saccharomyces cerevisiae (strain ATCC 204508 / S288c) OX=559292 GN=CDC9 PE=1 SV=2	3
P06100	YDL165W	CDC36	SGD:S000002324	General negative regulator of transcription subunit 2 OS=Saccharomyces cerevisiae (strain ATCC 204508 / S288c) OX=559292 GN=CDC36 PE=1 SV=1	2
Q12055	YDL166C	FAP7	SGD:S000002325	Adenylate kinase isoenzyme 6 homolog FAP7 OS=Saccharomyces cerevisiae (strain ATCC 204508 / S288c) OX=559292 GN=FAP7 PE=1 SV=1	9
P32770	YDL167C	NRP1	SGD:S000002326	Asparagine-rich protein OS=Saccharomyces cerevisiae (strain ATCC 204508 / S288c) OX=559292 GN=NRP1 PE=1 SV=2	3
P32771	YDL168W	SFA1	SGD:S000002327	S-(hydroxymethyl)glutathione dehydrogenase OS=Saccharomyces cerevisiae (strain ATCC 204508 / S288c) OX=559292 GN=SFA1 PE=1 SV=1	10
Q12515	YDL173W	PAR32	SGD:S000002332	Protein PAR32 OS=Saccharomyces cerevisiae (strain ATCC 204508 / S288c) OX=559292 GN=PAR32 PE=1 SV=1	34
Q12476	YDL175C	AIR2	SGD:S000002334	Protein AIR2 OS=Saccharomyces cerevisiae (strain ATCC 204508 / S288c) OX=559292 GN=AIR2 PE=1 SV=1	3
Q12257	YDL177C		SGD:S000002336	IMPACT family member YDL177C OS=Saccharomyces cerevisiae (strain ATCC 204508 / S288c) OX=559292 GN=YDL177C PE=1 SV=1	3
P48569	YDL183C	MRX19	SGD:S000002342	Uncharacterized protein YDL183C OS=Saccharomyces cerevisiae (strain ATCC 204508 / S288c) OX=559292 GN=YDL183C PE=4 SV=1	1
P54860	YDL190C	UFD2	SGD:S000002349	E4 ubiquitin-protein ligase UFD2 OS=Saccharomyces cerevisiae (strain ATCC 204508 / S288c) OX=559292 GN=UFD2 PE=1 SV=3	15
Q12063	YDL193W	NUS1	SGD:S000002352	Dehydrodolichyl diphosphate synthase complex subunit NUS1 OS=Saccharomyces cerevisiae (strain ATCC 204508 / S288c) OX=559292 GN=NUS1 PE=1 SV=1	1
Q12407	YDL199C		SGD:S000002358	Putative metabolite transport protein YDL199C OS=Saccharomyces cerevisiae (strain ATCC 204508 / S288c) OX=559292 GN=YDL199C PE=1 SV=1	2
Q12009	YDL201W	TRM8	SGD:S000002360	tRNA (guanine-N(7)-)-methyltransferase OS=Saccharomyces cerevisiae (strain ATCC 204508 / S288c) OX=559292 GN=TRM8 PE=1 SV=1	1
P36521	YDL202W	MRPL11	SGD:S000002361	54S ribosomal protein L11, mitochondrial OS=Saccharomyces cerevisiae (strain ATCC 204508 / S288c) OX=559292 GN=MRPL11 PE=1 SV=2	1
Q12328	YDL217C	TIM22	SGD:S000002376	Mitochondrial import inner membrane translocase subunit TIM22 OS=Saccharomyces cerevisiae (strain ATCC 204508 / S288c) OX=559292 GN=TIM22 PE=1 SV=1	4
Q07629	YDL218W		SGD:S000002377	Uncharacterized membrane protein YDL218W OS=Saccharomyces cerevisiae (strain ATCC 204508 / S288c) OX=559292 GN=YDL218W PE=1 SV=1	2
Q07648	YDL219W	DTD1	SGD:S000002378	D-aminoacyl-tRNA deacylase OS=Saccharomyces cerevisiae (strain ATCC 204508 / S288c) OX=559292 GN=DTD1 PE=1 SV=1	16
Q07651	YDL222C	FMP45	SGD:S000002381	SUR7 family protein FMP45 OS=Saccharomyces cerevisiae (strain ATCC 204508 / S288c) OX=559292 GN=FMP45 PE=1 SV=1	1
Q07657	YDL225W	SHS1	SGD:S000002384	Seventh homolog of septin 1 OS=Saccharomyces cerevisiae (strain ATCC 204508 / S288c) OX=559292 GN=SHS1 PE=1 SV=1	7
P25044	YDL230W	PTP1	SGD:S000002389	Tyrosine-protein phosphatase 1 OS=Saccharomyces cerevisiae (strain ATCC 204508 / S288c) OX=559292 GN=PTP1 PE=1 SV=1	6
P48365	YDL234C	GYP7	SGD:S000002393	GTPase-activating protein GYP7 OS=Saccharomyces cerevisiae (strain ATCC 204508 / S288c) OX=559292 GN=GYP7 PE=1 SV=1	7
Q07688	YDL235C	YPD1	SGD:S000002394	Phosphorelay intermediate protein YPD1 OS=Saccharomyces cerevisiae (strain ATCC 204508 / S288c) OX=559292 GN=YPD1 PE=1 SV=1	5
Q07716	YDL237W	AIM6	SGD:S000002396	Altered inheritance of mitochondria protein 6 OS=Saccharomyces cerevisiae (strain ATCC 204508 / S288c) OX=559292 GN=AIM6 PE=3 SV=2	26
Q07729	YDL238C	GUD1	SGD:S000002397	Probable guanine deaminase OS=Saccharomyces cerevisiae (strain ATCC 204508 / S288c) OX=559292 GN=GUD1 PE=1 SV=1	1
Q03446	YDR003W	RCR2	SGD:S000002410	Protein RCR2 OS=Saccharomyces cerevisiae (strain ATCC 204508 / S288c) OX=559292 GN=RCR2 PE=1 SV=1	1
P41910	YDR005C	MAF1	SGD:S000002412	Repressor of RNA polymerase III transcription MAF1 OS=Saccharomyces cerevisiae (strain ATCC 204508 / S288c) OX=559292 GN=MAF1 PE=1 SV=1	1
P40317	YDR006C	SOK1	SGD:S000002413	Protein SOK1 OS=Saccharomyces cerevisiae (strain ATCC 204508 / S288c) OX=559292 GN=SOK1 PE=1 SV=2	2
P32568	YDR011W	SNQ2	SGD:S000002418	Protein SNQ2 OS=Saccharomyces cerevisiae (strain ATCC 204508 / S288c) OX=559292 GN=SNQ2 PE=1 SV=2	3
Q12494	YDR017C	KCS1	SGD:S000002424	Inositol hexakisphosphate kinase 1 OS=Saccharomyces cerevisiae (strain ATCC 204508 / S288c) OX=559292 GN=KCS1 PE=1 SV=1	4
P48015	YDR019C	GCV1	SGD:S000002426	Aminomethyltransferase, mitochondrial OS=Saccharomyces cerevisiae (strain ATCC 204508 / S288c) OX=559292 GN=GCV1 PE=1 SV=2	6
Q12071	YDR027C	VPS54	SGD:S000002434	Vacuolar protein sorting-associated protein 54 OS=Saccharomyces cerevisiae (strain ATCC 204508 / S288c) OX=559292 GN=VPS54 PE=1 SV=1	1
Q00816	YDR028C	REG1	SGD:S000002435	Resistance to glucose repression protein 1 OS=Saccharomyces cerevisiae (strain ATCC 204508 / S288c) OX=559292 GN=REG1 PE=1 SV=1	1
Q04341	YDR031W	MIX14	SGD:S000002438	Mitochondrial intermembrane space cysteine motif-containing protein MIX14 OS=Saccharomyces cerevisiae (strain ATCC 204508 / S288c) OX=559292 GN=MIX14 PE=1 SV=1	3
P40971	YDR034C	LYS14	SGD:S000002441	Lysine biosynthesis regulatory protein LYS14 OS=Saccharomyces cerevisiae (strain ATCC 204508 / S288c) OX=559292 GN=LYS14 PE=1 SV=2	3
P28817	YDR036C	EHD3	SGD:S000002443	3-hydroxyisobutyryl-CoA hydrolase, mitochondrial OS=Saccharomyces cerevisiae (strain ATCC 204508 / S288c) OX=559292 GN=EHD3 PE=1 SV=2	11
P32347	YDR047W	HEM12	SGD:S000002454	Uroporphyrinogen decarboxylase OS=Saccharomyces cerevisiae (strain ATCC 204508 / S288c) OX=559292 GN=HEM12 PE=1 SV=1	38
Q99288	YDR051C	DET1	SGD:S000002458	Broad-range acid phosphatase DET1 OS=Saccharomyces cerevisiae (strain ATCC 204508 / S288c) OX=559292 GN=DET1 PE=1 SV=1	38
Q12355	YDR055W	PST1	SGD:S000002462	Cell wall mannoprotein PST1 OS=Saccharomyces cerevisiae (strain ATCC 204508 / S288c) OX=559292 GN=PST1 PE=1 SV=1	5
Q99220	YDR057W	YOS9	SGD:S000002464	Protein OS-9 homolog OS=Saccharomyces cerevisiae (strain ATCC 204508 / S288c) OX=559292 GN=YOS9 PE=1 SV=1	3
P54857	YDR058C	TGL2	SGD:S000002465	Lipase 2 OS=Saccharomyces cerevisiae (strain ATCC 204508 / S288c) OX=559292 GN=TGL2 PE=1 SV=1	1
Q12156	YDR063W	AIM7	SGD:S000002470	Protein AIM7 OS=Saccharomyces cerevisiae (strain ATCC 204508 / S288c) OX=559292 GN=AIM7 PE=1 SV=1	7
P32571	YDR069C	DOA4	SGD:S000002476	Ubiquitin carboxyl-terminal hydrolase 4 OS=Saccharomyces cerevisiae (strain ATCC 204508 / S288c) OX=559292 GN=DOA4 PE=1 SV=2	1
P32345	YDR075W	PPH3	SGD:S000002482	Serine/threonine-protein phosphatase 4 catalytic subunit OS=Saccharomyces cerevisiae (strain ATCC 204508 / S288c) OX=559292 GN=PPH3 PE=1 SV=2	1
Q3E7C1	YDR079C-A	TFB5	SGD:S000007603	General transcription and DNA repair factor IIH subunit TFB5 OS=Saccharomyces cerevisiae (strain ATCC 204508 / S288c) OX=559292 GN=TFB5 PE=1 SV=1	4
P38958	YDR079W	PET100	SGD:S000002486	Protein PET100, mitochondrial OS=Saccharomyces cerevisiae (strain ATCC 204508 / S288c) OX=559292 GN=PET100 PE=1 SV=1	3
P38959	YDR080W	VPS41	SGD:S000002487	Vacuolar protein sorting-associated protein 41 OS=Saccharomyces cerevisiae (strain ATCC 204508 / S288c) OX=559292 GN=VPS41 PE=1 SV=2	2
P32896	YDR081C	PDC2	SGD:S000002488	Protein PDC2 OS=Saccharomyces cerevisiae (strain ATCC 204508 / S288c) OX=559292 GN=PDC2 PE=1 SV=2	2
P38962	YDR084C	TVP23	SGD:S000002491	Golgi apparatus membrane protein TVP23 OS=Saccharomyces cerevisiae (strain ATCC 204508 / S288c) OX=559292 GN=TVP23 PE=1 SV=1	2
P35178	YDR087C	RRP1	SGD:S000002494	Ribosomal RNA-processing protein 1 OS=Saccharomyces cerevisiae (strain ATCC 204508 / S288c) OX=559292 GN=RRP1 PE=1 SV=2	6
Q02775	YDR088C	SLU7	SGD:S000002495	Pre-mRNA-splicing factor SLU7 OS=Saccharomyces cerevisiae (strain ATCC 204508 / S288c) OX=559292 GN=SLU7 PE=1 SV=1	7
Q12675	YDR093W	DNF2	SGD:S000002500	Phospholipid-transporting ATPase DNF2 OS=Saccharomyces cerevisiae (strain ATCC 204508 / S288c) OX=559292 GN=DNF2 PE=1 SV=1	7
Q03833	YDR096W	GIS1	SGD:S000002503	Transcriptional activator/repressor GIS1 OS=Saccharomyces cerevisiae (strain ATCC 204508 / S288c) OX=559292 GN=GIS1 PE=1 SV=1	7
Q03834	YDR097C	MSH6	SGD:S000002504	DNA mismatch repair protein MSH6 OS=Saccharomyces cerevisiae (strain ATCC 204508 / S288c) OX=559292 GN=MSH6 PE=1 SV=1	3
P32917	YDR103W	STE5	SGD:S000002510	Protein STE5 OS=Saccharomyces cerevisiae (strain ATCC 204508 / S288c) OX=559292 GN=STE5 PE=1 SV=2	1
Q04562	YDR107C	TMN2	SGD:S000002514	Transmembrane 9 superfamily member 2 OS=Saccharomyces cerevisiae (strain ATCC 204508 / S288c) OX=559292 GN=TMN2 PE=1 SV=1	4
Q04585	YDR109C		SGD:S000002516	Uncharacterized sugar kinase YDR109C OS=Saccharomyces cerevisiae (strain ATCC 204508 / S288c) OX=559292 GN=YDR109C PE=1 SV=1	2
Q04598	YDR115W	MRX14	SGD:S000002522	54S ribosomal protein L34, mitochondrial OS=Saccharomyces cerevisiae (strain ATCC 204508 / S288c) OX=559292 GN=YDR115W PE=1 SV=1	7
Q04599	YDR116C	MRPL1	SGD:S000002523	54S ribosomal protein L1, mitochondrial OS=Saccharomyces cerevisiae (strain ATCC 204508 / S288c) OX=559292 GN=MRPL1 PE=1 SV=1	4
Q04600	YDR117C	TMA64	SGD:S000002524	Translation machinery-associated protein 64 OS=Saccharomyces cerevisiae (strain ATCC 204508 / S288c) OX=559292 GN=TMA64 PE=1 SV=1	1
P15565	YDR120C	TRM1	SGD:S000002527	tRNA (guanine(26)-N(2))-dimethyltransferase, mitochondrial OS=Saccharomyces cerevisiae (strain ATCC 204508 / S288c) OX=559292 GN=TRM1 PE=1 SV=1	21
Q04603	YDR121W	DPB4	SGD:S000002528	DNA polymerase epsilon subunit D OS=Saccharomyces cerevisiae (strain ATCC 204508 / S288c) OX=559292 GN=DPB4 PE=1 SV=1	7
P13185	YDR122W	KIN1	SGD:S000002529	Serine/threonine protein kinase KIN1 OS=Saccharomyces cerevisiae (strain ATCC 204508 / S288c) OX=559292 GN=KIN1 PE=1 SV=3	5
Q03900	YDR132C	MRX16	SGD:S000002539	Uncharacterized protein YDR132C OS=Saccharomyces cerevisiae (strain ATCC 204508 / S288c) OX=559292 GN=YDR132C PE=1 SV=1	3
P39109	YDR135C	YCF1	SGD:S000002542	Metal resistance protein YCF1 OS=Saccharomyces cerevisiae (strain ATCC 204508 / S288c) OX=559292 GN=YCF1 PE=1 SV=2	4
P16664	YDR137W	RGP1	SGD:S000002544	Guanine nucleotide exchange factor subunit RGP1 OS=Saccharomyces cerevisiae (strain ATCC 204508 / S288c) OX=559292 GN=RGP1 PE=1 SV=2	1
Q03919	YDR139C	RUB1	SGD:S000002546	NEDD8-like protein RUB1 OS=Saccharomyces cerevisiae (strain ATCC 204508 / S288c) OX=559292 GN=RUB1 PE=1 SV=1	5
Q03920	YDR140W	MTQ2	SGD:S000002547	eRF1 methyltransferase catalytic subunit MTQ2 OS=Saccharomyces cerevisiae (strain ATCC 204508 / S288c) OX=559292 GN=MTQ2 PE=1 SV=1	2
P39108	YDR142C	PEX7	SGD:S000002549	Peroxisomal targeting signal 2 receptor OS=Saccharomyces cerevisiae (strain ATCC 204508 / S288c) OX=559292 GN=PEX7 PE=1 SV=1	1
P22470	YDR143C	SAN1	SGD:S000002550	Protein SAN1 OS=Saccharomyces cerevisiae (strain ATCC 204508 / S288c) OX=559292 GN=SAN1 PE=1 SV=1	5
Q03761	YDR145W	TAF12	SGD:S000002552	Transcription initiation factor TFIID subunit 12 OS=Saccharomyces cerevisiae (strain ATCC 204508 / S288c) OX=559292 GN=TAF12 PE=1 SV=1	9
P08153	YDR146C	SWI5	SGD:S000002553	Transcriptional factor SWI5 OS=Saccharomyces cerevisiae (strain ATCC 204508 / S288c) OX=559292 GN=SWI5 PE=1 SV=1	2
Q03769	YDR153C	ENT5	SGD:S000002560	Epsin-5 OS=Saccharomyces cerevisiae (strain ATCC 204508 / S288c) OX=559292 GN=ENT5 PE=1 SV=1	5
P50106	YDR156W	RPA14	SGD:S000002563	DNA-directed RNA polymerase I subunit RPA14 OS=Saccharomyces cerevisiae (strain ATCC 204508 / S288c) OX=559292 GN=RPA14 PE=1 SV=1	21
Q03771	YDR161W	ACL4	SGD:S000002568	Assembly chaperone of RPL4 OS=Saccharomyces cerevisiae (strain ATCC 204508 / S288c) OX=559292 GN=ACL4 PE=1 SV=1	2
Q12163	YDR162C	NBP2	SGD:S000002569	NAP1-binding protein 2 OS=Saccharomyces cerevisiae (strain ATCC 204508 / S288c) OX=559292 GN=NBP2 PE=1 SV=1	5
Q03772	YDR163W	CWC15	SGD:S000002570	Pre-mRNA-splicing factor CWC15 OS=Saccharomyces cerevisiae (strain ATCC 204508 / S288c) OX=559292 GN=CWC15 PE=1 SV=1	20
P30619	YDR164C	SEC1	SGD:S000002571	Protein transport protein SEC1 OS=Saccharomyces cerevisiae (strain ATCC 204508 / S288c) OX=559292 GN=SEC1 PE=1 SV=1	7
Q03774	YDR165W	TRM82	SGD:S000002572	tRNA (guanine-N(7)-)-methyltransferase non-catalytic subunit TRM82 OS=Saccharomyces cerevisiae (strain ATCC 204508 / S288c) OX=559292 GN=TRM82 PE=1 SV=1	7
P89102	YDR166C	SEC5	SGD:S000002573	Exocyst complex component SEC5 OS=Saccharomyces cerevisiae (strain ATCC 204508 / S288c) OX=559292 GN=SEC5 PE=1 SV=1	2
Q12030	YDR167W	TAF10	SGD:S000002574	Transcription initiation factor TFIID subunit 10 OS=Saccharomyces cerevisiae (strain ATCC 204508 / S288c) OX=559292 GN=TAF10 PE=1 SV=1	5
P06101	YDR168W	CDC37	SGD:S000002575	Hsp90 co-chaperone Cdc37 OS=Saccharomyces cerevisiae (strain ATCC 204508 / S288c) OX=559292 GN=CDC37 PE=1 SV=2	42
Q12427	YDR169C	STB3	SGD:S000002576	Protein STB3 OS=Saccharomyces cerevisiae (strain ATCC 204508 / S288c) OX=559292 GN=STB3 PE=1 SV=1	17
Q03973	YDR174W	HMO1	SGD:S000002581	High mobility group protein 1 OS=Saccharomyces cerevisiae (strain ATCC 204508 / S288c) OX=559292 GN=HMO1 PE=1 SV=1	10
P32494	YDR176W	NGG1	SGD:S000002583	Chromatin-remodeling complexes subunit NGG1 OS=Saccharomyces cerevisiae (strain ATCC 204508 / S288c) OX=559292 GN=NGG1 PE=1 SV=1	5
P21734	YDR177W	UBC1	SGD:S000002584	Ubiquitin-conjugating enzyme E2 1 OS=Saccharomyces cerevisiae (strain ATCC 204508 / S288c) OX=559292 GN=UBC1 PE=1 SV=1	21
P40986	YDR182W	CDC1	SGD:S000002590	Cell division control protein 1 OS=Saccharomyces cerevisiae (strain ATCC 204508 / S288c) OX=559292 GN=CDC1 PE=1 SV=2	3
Q04004	YDR183W	PLP1	SGD:S000002591	Phosducin-like protein 1 OS=Saccharomyces cerevisiae (strain ATCC 204508 / S288c) OX=559292 GN=PLP1 PE=1 SV=1	2
P49686	YDR192C	NUP42	SGD:S000002600	Nucleoporin NUP42 OS=Saccharomyces cerevisiae (strain ATCC 204508 / S288c) OX=559292 GN=NUP42 PE=1 SV=1	6
P15424	YDR194C	MSS116	SGD:S000002602	ATP-dependent RNA helicase MSS116, mitochondrial OS=Saccharomyces cerevisiae (strain ATCC 204508 / S288c) OX=559292 GN=MSS116 PE=1 SV=1	6
P42073	YDR195W	REF2	SGD:S000002603	RNA end formation protein 2 OS=Saccharomyces cerevisiae (strain ATCC 204508 / S288c) OX=559292 GN=REF2 PE=1 SV=2	1
Q03954	YDR201W	SPC19	SGD:S000002609	DASH complex subunit SPC19 OS=Saccharomyces cerevisiae (strain ATCC 204508 / S288c) OX=559292 GN=SPC19 PE=1 SV=1	3
Q03455	YDR205W	MSC2	SGD:S000002613	Probable zinc transporter MSC2 OS=Saccharomyces cerevisiae (strain ATCC 204508 / S288c) OX=559292 GN=MSC2 PE=1 SV=2	1
P39001	YDR207C	UME6	SGD:S000002615	Transcriptional regulatory protein UME6 OS=Saccharomyces cerevisiae (strain ATCC 204508 / S288c) OX=559292 GN=UME6 PE=1 SV=2	3
P38994	YDR208W	MSS4	SGD:S000002616	Probable phosphatidylinositol 4-phosphate 5-kinase MSS4 OS=Saccharomyces cerevisiae (strain ATCC 204508 / S288c) OX=559292 GN=MSS4 PE=1 SV=2	4
P32501	YDR211W	GCD6	SGD:S000002619	Translation initiation factor eIF-2B subunit epsilon OS=Saccharomyces cerevisiae (strain ATCC 204508 / S288c) OX=559292 GN=GCD6 PE=1 SV=1	3
P14737	YDR217C	RAD9	SGD:S000002625	DNA repair protein RAD9 OS=Saccharomyces cerevisiae (strain ATCC 204508 / S288c) OX=559292 GN=RAD9 PE=1 SV=2	1
Q04922	YDR219C	MFB1	SGD:S000002627	Mitochondrial F-box protein MFB1 OS=Saccharomyces cerevisiae (strain ATCC 204508 / S288c) OX=559292 GN=MFB1 PE=1 SV=1	3
Q04924	YDR221W	GTB1	SGD:S000002629	Glucosidase 2 subunit beta OS=Saccharomyces cerevisiae (strain ATCC 204508 / S288c) OX=559292 GN=GTB1 PE=1 SV=1	5
P39081	YDR228C	PCF11	SGD:S000002636	Protein PCF11 OS=Saccharomyces cerevisiae (strain ATCC 204508 / S288c) OX=559292 GN=PCF11 PE=1 SV=2	1
Q04934	YDR229W	IVY1	SGD:S000002637	Protein IVY1 OS=Saccharomyces cerevisiae (strain ATCC 204508 / S288c) OX=559292 GN=IVY1 PE=1 SV=1	7
Q04935	YDR231C	COX20	SGD:S000002639	Cytochrome c oxidase assembly protein COX20, mitochondrial OS=Saccharomyces cerevisiae (strain ATCC 204508 / S288c) OX=559292 GN=COX20 PE=1 SV=1	8
Q03778	YDR236C	FMN1	SGD:S000002644	Riboflavin kinase OS=Saccharomyces cerevisiae (strain ATCC 204508 / S288c) OX=559292 GN=FMN1 PE=1 SV=1	1
Q03782	YDR240C	SNU56	SGD:S000002648	56 kDa U1 small nuclear ribonucleoprotein component OS=Saccharomyces cerevisiae (strain ATCC 204508 / S288c) OX=559292 GN=SNU56 PE=1 SV=1	1
P23394	YDR243C	PRP28	SGD:S000002651	Pre-mRNA-splicing ATP-dependent RNA helicase PRP28 OS=Saccharomyces cerevisiae (strain ATCC 204508 / S288c) OX=559292 GN=PRP28 PE=1 SV=2	3
P35056	YDR244W	PEX5	SGD:S000002652	Peroxisomal targeting signal receptor OS=Saccharomyces cerevisiae (strain ATCC 204508 / S288c) OX=559292 GN=PEX5 PE=1 SV=1	3
P50108	YDR245W	MNN10	SGD:S000002653	Probable alpha-1,6-mannosyltransferase MNN10 OS=Saccharomyces cerevisiae (strain ATCC 204508 / S288c) OX=559292 GN=MNN10 PE=1 SV=1	3
Q03784	YDR246W	TRS23	SGD:S000002654	Trafficking protein particle complex subunit 23 OS=Saccharomyces cerevisiae (strain ATCC 204508 / S288c) OX=559292 GN=TRS23 PE=1 SV=1	4
Q03786	YDR248C		SGD:S000002656	Probable gluconokinase OS=Saccharomyces cerevisiae (strain ATCC 204508 / S288c) OX=559292 GN=YDR248C PE=1 SV=1	5
P37304	YDR251W	PAM1	SGD:S000002659	Protein PAM1 OS=Saccharomyces cerevisiae (strain ATCC 204508 / S288c) OX=559292 GN=PAM1 PE=1 SV=2	8
P15202	YDR256C	CTA1	SGD:S000002664	Peroxisomal catalase A OS=Saccharomyces cerevisiae (strain ATCC 204508 / S288c) OX=559292 GN=CTA1 PE=1 SV=1	12
Q12504	YDR257C	RKM4	SGD:S000002665	Ribosomal lysine N-methyltransferase 4 OS=Saccharomyces cerevisiae (strain ATCC 204508 / S288c) OX=559292 GN=RKM4 PE=1 SV=1	3
P52911	YDR261C	EXG2	SGD:S000002669	Glucan 1,3-beta-glucosidase 2 OS=Saccharomyces cerevisiae (strain ATCC 204508 / S288c) OX=559292 GN=EXG2 PE=1 SV=1	4
Q12331	YDR262W		SGD:S000002670	FAS1 domain-containing protein YDR262W OS=Saccharomyces cerevisiae (strain ATCC 204508 / S288c) OX=559292 GN=YDR262W PE=1 SV=1	13
P39010	YDR264C	AKR1	SGD:S000002672	Palmitoyltransferase AKR1 OS=Saccharomyces cerevisiae (strain ATCC 204508 / S288c) OX=559292 GN=AKR1 PE=1 SV=1	3
Q05568	YDR265W	PEX10	SGD:S000002673	Peroxisome biogenesis factor 10 OS=Saccharomyces cerevisiae (strain ATCC 204508 / S288c) OX=559292 GN=PEX10 PE=1 SV=1	1
Q05580	YDR266C	HEL2	SGD:S000002674	E3 ubiquitin-protein ligase HEL2 OS=Saccharomyces cerevisiae (strain ATCC 204508 / S288c) OX=559292 GN=HEL2 PE=1 SV=1	3
Q05635	YDR279W	RNH202	SGD:S000002687	Ribonuclease H2 subunit B OS=Saccharomyces cerevisiae (strain ATCC 204508 / S288c) OX=559292 GN=RNH202 PE=1 SV=1	1
Q05636	YDR280W	RRP45	SGD:S000002688	Exosome complex component RRP45 OS=Saccharomyces cerevisiae (strain ATCC 204508 / S288c) OX=559292 GN=RRP45 PE=1 SV=1	3
Q05648	YDR282C	MRX10	SGD:S000002690	MIOREX complex component 10 OS=Saccharomyces cerevisiae (strain ATCC 204508 / S288c) OX=559292 GN=MRX10 PE=1 SV=1	2
P15442	YDR283C	GCN2	SGD:S000002691	eIF-2-alpha kinase GCN2 OS=Saccharomyces cerevisiae (strain ATCC 204508 / S288c) OX=559292 GN=GCN2 PE=1 SV=3	1
Q05521	YDR284C	DPP1	SGD:S000002692	Diacylglycerol pyrophosphate phosphatase 1 OS=Saccharomyces cerevisiae (strain ATCC 204508 / S288c) OX=559292 GN=DPP1 PE=1 SV=1	2
Q05530	YDR286C	MGP12	SGD:S000002694	Glutaredoxin-like protein YDR286C OS=Saccharomyces cerevisiae (strain ATCC 204508 / S288c) OX=559292 GN=YDR286C PE=3 SV=1	5
Q05533	YDR287W	INM2	SGD:S000002695	Inositol monophosphatase 2 OS=Saccharomyces cerevisiae (strain ATCC 204508 / S288c) OX=559292 GN=INM2 PE=1 SV=1	8
Q05543	YDR289C	RTT103	SGD:S000002697	Regulator of Ty1 transposition protein 103 OS=Saccharomyces cerevisiae (strain ATCC 204508 / S288c) OX=559292 GN=RTT103 PE=1 SV=1	3
Q05549	YDR291W	HRQ1	SGD:S000002699	ATP-dependent helicase HRQ1 OS=Saccharomyces cerevisiae (strain ATCC 204508 / S288c) OX=559292 GN=HRQ1 PE=1 SV=1	1
P32916	YDR292C	SRP101	SGD:S000002700	Signal recognition particle receptor subunit alpha homolog OS=Saccharomyces cerevisiae (strain ATCC 204508 / S288c) OX=559292 GN=SRP101 PE=1 SV=2	1
Q06629	YDR295C	HDA2	SGD:S000002703	HDA1 complex subunit 2 OS=Saccharomyces cerevisiae (strain ATCC 204508 / S288c) OX=559292 GN=HDA2 PE=1 SV=1	1
Q06631	YDR299W	BFR2	SGD:S000002707	Protein BFR2 OS=Saccharomyces cerevisiae (strain ATCC 204508 / S288c) OX=559292 GN=BFR2 PE=1 SV=1	15
Q06632	YDR301W	CFT1	SGD:S000002709	Protein CFT1 OS=Saccharomyces cerevisiae (strain ATCC 204508 / S288c) OX=559292 GN=CFT1 PE=1 SV=1	1
Q06636	YDR302W	GPI11	SGD:S000002710	Glycosylphosphatidylinositol anchor biosynthesis protein 11 OS=Saccharomyces cerevisiae (strain ATCC 204508 / S288c) OX=559292 GN=GPI11 PE=1 SV=1	3
P49775	YDR305C	HNT2	SGD:S000002713	Bis(5'-adenosyl)-triphosphatase OS=Saccharomyces cerevisiae (strain ATCC 204508 / S288c) OX=559292 GN=HNT2 PE=1 SV=2	5
Q06644	YDR307W	PMT7	SGD:S000002715	Probable dolichyl-phosphate-mannose--protein mannosyltransferase 7 OS=Saccharomyces cerevisiae (strain ATCC 204508 / S288c) OX=559292 GN=PMT7 PE=1 SV=1	2
P46676	YDR310C	SUM1	SGD:S000002718	Suppressor of mar1-1 protein OS=Saccharomyces cerevisiae (strain ATCC 204508 / S288c) OX=559292 GN=SUM1 PE=1 SV=2	9
P32776	YDR311W	TFB1	SGD:S000002719	General transcription and DNA repair factor IIH subunit TFB1 OS=Saccharomyces cerevisiae (strain ATCC 204508 / S288c) OX=559292 GN=TFB1 PE=1 SV=1	4
Q06668	YDR316W	OMS1	SGD:S000002724	Methyltransferase OMS1, mitochondrial OS=Saccharomyces cerevisiae (strain ATCC 204508 / S288c) OX=559292 GN=OMS1 PE=1 SV=1	4
Q06679	YDR324C	UTP4	SGD:S000002732	U3 small nucleolar RNA-associated protein 4 OS=Saccharomyces cerevisiae (strain ATCC 204508 / S288c) OX=559292 GN=UTP4 PE=1 SV=1	3
Q06682	YDR330W	UBX5	SGD:S000002738	UBX domain-containing protein 5 OS=Saccharomyces cerevisiae (strain ATCC 204508 / S288c) OX=559292 GN=UBX5 PE=1 SV=1	22
P49018	YDR331W	GPI8	SGD:S000002739	GPI-anchor transamidase OS=Saccharomyces cerevisiae (strain ATCC 204508 / S288c) OX=559292 GN=GPI8 PE=1 SV=1	2
Q05471	YDR334W	SWR1	SGD:S000002742	Helicase SWR1 OS=Saccharomyces cerevisiae (strain ATCC 204508 / S288c) OX=559292 GN=SWR1 PE=1 SV=1	1
P52918	YDR335W	MSN5	SGD:S000002743	Protein MSN5 OS=Saccharomyces cerevisiae (strain ATCC 204508 / S288c) OX=559292 GN=MSN5 PE=1 SV=1	3
P21771	YDR337W	MRPS28	SGD:S000002745	37S ribosomal protein S28, mitochondrial OS=Saccharomyces cerevisiae (strain ATCC 204508 / S288c) OX=559292 GN=MRPS28 PE=1 SV=1	2
Q05515	YDR346C	SVF1	SGD:S000002754	Survival factor 1 OS=Saccharomyces cerevisiae (strain ATCC 204508 / S288c) OX=559292 GN=SVF1 PE=1 SV=1	12
Q06325	YDR349C	YPS7	SGD:S000002757	Aspartic proteinase yapsin-7 OS=Saccharomyces cerevisiae (strain ATCC 204508 / S288c) OX=559292 GN=YPS7 PE=1 SV=1	1
P07285	YDR354W	TRP4	SGD:S000002762	Anthranilate phosphoribosyltransferase OS=Saccharomyces cerevisiae (strain ATCC 204508 / S288c) OX=559292 GN=TRP4 PE=1 SV=1	5
P32380	YDR356W	SPC110	SGD:S000002764	Spindle pole body component 110 OS=Saccharomyces cerevisiae (strain ATCC 204508 / S288c) OX=559292 GN=SPC110 PE=1 SV=1	8
Q06337	YDR359C	EAF1	SGD:S000002767	Chromatin modification-related protein EAF1 OS=Saccharomyces cerevisiae (strain ATCC 204508 / S288c) OX=559292 GN=EAF1 PE=1 SV=2	2
Q06338	YDR361C	BCP1	SGD:S000002769	Protein BCP1 OS=Saccharomyces cerevisiae (strain ATCC 204508 / S288c) OX=559292 GN=BCP1 PE=1 SV=1	3
O94742	YDR363W-A	SEM1	SGD:S000007235	26S proteasome complex subunit SEM1 OS=Saccharomyces cerevisiae (strain ATCC 204508 / S288c) OX=559292 GN=SEM1 PE=1 SV=1	2
P40968	YDR364C	CDC40	SGD:S000002772	Pre-mRNA-processing factor 17 OS=Saccharomyces cerevisiae (strain ATCC 204508 / S288c) OX=559292 GN=CDC40 PE=1 SV=2	1
Q06344	YDR365C	ESF1	SGD:S000002773	Pre-rRNA-processing protein ESF1 OS=Saccharomyces cerevisiae (strain ATCC 204508 / S288c) OX=559292 GN=ESF1 PE=1 SV=1	9
Q06350	YDR371W	CTS2	SGD:S000002779	Sporulation-specific chitinase 2 OS=Saccharomyces cerevisiae (strain ATCC 204508 / S288c) OX=559292 GN=CTS2 PE=1 SV=1	2
Q06385	YDR372C	VPS74	SGD:S000002780	Vacuolar protein sorting-associated protein 74 OS=Saccharomyces cerevisiae (strain ATCC 204508 / S288c) OX=559292 GN=VPS74 PE=1 SV=1	10
Q06389	YDR373W	FRQ1	SGD:S000002781	Calcium-binding protein NCS-1 OS=Saccharomyces cerevisiae (strain ATCC 204508 / S288c) OX=559292 GN=FRQ1 PE=1 SV=2	11
P48360	YDR376W	ARH1	SGD:S000002784	Probable NADPH:adrenodoxin oxidoreductase, mitochondrial OS=Saccharomyces cerevisiae (strain ATCC 204508 / S288c) OX=559292 GN=ARH1 PE=1 SV=1	3
Q06407	YDR379W	RGA2	SGD:S000002787	Rho-type GTPase-activating protein 2 OS=Saccharomyces cerevisiae (strain ATCC 204508 / S288c) OX=559292 GN=RGA2 PE=1 SV=1	3
Q06408	YDR380W	ARO10	SGD:S000002788	Transaminated amino acid decarboxylase OS=Saccharomyces cerevisiae (strain ATCC 204508 / S288c) OX=559292 GN=ARO10 PE=1 SV=1	6
Q3E6R5	YDR381C-A	COI1	SGD:S000007650	Uncharacterized mitochondrial outer membrane protein YDR381C-A OS=Saccharomyces cerevisiae (strain ATCC 204508 / S288c) OX=559292 GN=YDR381C-A PE=1 SV=1	7
P17121	YDR389W	SAC7	SGD:S000002797	GTPase-activating protein SAC7 OS=Saccharomyces cerevisiae (strain ATCC 204508 / S288c) OX=559292 GN=SAC7 PE=1 SV=2	11
P52488	YDR390C	UBA2	SGD:S000002798	Ubiquitin-activating enzyme E1-like OS=Saccharomyces cerevisiae (strain ATCC 204508 / S288c) OX=559292 GN=UBA2 PE=1 SV=1	5
P06844	YDR392W	SPT3	SGD:S000002800	Protein SPT3 OS=Saccharomyces cerevisiae (strain ATCC 204508 / S288c) OX=559292 GN=SPT3 PE=1 SV=1	2
P33298	YDR394W	RPT3	SGD:S000002802	26S proteasome regulatory subunit 6B homolog OS=Saccharomyces cerevisiae (strain ATCC 204508 / S288c) OX=559292 GN=RPT3 PE=1 SV=2	10
Q92317	YDR397C	NCB2	SGD:S000002805	Negative cofactor 2 complex subunit beta OS=Saccharomyces cerevisiae (strain ATCC 204508 / S288c) OX=559292 GN=NCB2 PE=1 SV=1	2
Q04177	YDR398W	UTP5	SGD:S000002806	U3 small nucleolar RNA-associated protein 5 OS=Saccharomyces cerevisiae (strain ATCC 204508 / S288c) OX=559292 GN=UTP5 PE=1 SV=1	2
Q04178	YDR399W	HPT1	SGD:S000002807	Hypoxanthine-guanine phosphoribosyltransferase OS=Saccharomyces cerevisiae (strain ATCC 204508 / S288c) OX=559292 GN=HPT1 PE=1 SV=1	27
Q04179	YDR400W	URH1	SGD:S000002808	Uridine nucleosidase OS=Saccharomyces cerevisiae (strain ATCC 204508 / S288c) OX=559292 GN=URH1 PE=1 SV=2	1
P32387	YDR405W	MRP20	SGD:S000002813	54S ribosomal protein L41, mitochondrial OS=Saccharomyces cerevisiae (strain ATCC 204508 / S288c) OX=559292 GN=MRP20 PE=1 SV=1	3
Q04182	YDR406W	PDR15	SGD:S000002814	ATP-dependent permease PDR15 OS=Saccharomyces cerevisiae (strain ATCC 204508 / S288c) OX=559292 GN=PDR15 PE=1 SV=1	3
Q12743	YDR411C	DFM1	SGD:S000002819	DER1-like family member protein 1 OS=Saccharomyces cerevisiae (strain ATCC 204508 / S288c) OX=559292 GN=DFM1 PE=1 SV=1	10
Q04031	YDR412W	RRP17	SGD:S000002820	Ribosomal RNA-processing protein 17 OS=Saccharomyces cerevisiae (strain ATCC 204508 / S288c) OX=559292 GN=RRP17 PE=1 SV=1	4
Q04033	YDR415C		SGD:S000002823	Probable aminopeptidase YDR415C OS=Saccharomyces cerevisiae (strain ATCC 204508 / S288c) OX=559292 GN=YDR415C PE=3 SV=1	4
Q04053	YDR425W	SNX41	SGD:S000002833	Sorting nexin-41 OS=Saccharomyces cerevisiae (strain ATCC 204508 / S288c) OX=559292 GN=SNX41 PE=1 SV=1	1
Q04066	YDR428C	BNA7	SGD:S000002836	Kynurenine formamidase OS=Saccharomyces cerevisiae (strain ATCC 204508 / S288c) OX=559292 GN=BNA7 PE=1 SV=1	3
P32898	YDR430C	CYM1	SGD:S000002838	Mitochondrial presequence protease OS=Saccharomyces cerevisiae (strain ATCC 204508 / S288c) OX=559292 GN=CYM1 PE=1 SV=2	13
Q04080	YDR434W	GPI17	SGD:S000002842	GPI transamidase component GPI17 OS=Saccharomyces cerevisiae (strain ATCC 204508 / S288c) OX=559292 GN=GPI17 PE=1 SV=1	3
P38931	YDR443C	SSN2	SGD:S000002851	Mediator of RNA polymerase II transcription subunit 13 OS=Saccharomyces cerevisiae (strain ATCC 204508 / S288c) OX=559292 GN=SSN2 PE=1 SV=2	2
Q03280	YDR457W	TOM1	SGD:S000002865	E3 ubiquitin-protein ligase TOM1 OS=Saccharomyces cerevisiae (strain ATCC 204508 / S288c) OX=559292 GN=TOM1 PE=1 SV=1	17
Q03281	YDR458C	HEH2	SGD:S000002866	Inner nuclear membrane protein HEH2 OS=Saccharomyces cerevisiae (strain ATCC 204508 / S288c) OX=559292 GN=HEH2 PE=1 SV=1	2
Q2V2P7	YDR461C-A	CMI8	SGD:S000087209	Uncharacterized protein YDR461C-A OS=Saccharomyces cerevisiae (strain ATCC 204508 / S288c) OX=559292 GN=YDR461C-A PE=4 SV=1	13
P38904	YDR464W	SPP41	SGD:S000002872	Protein SPP41 OS=Saccharomyces cerevisiae (strain ATCC 204508 / S288c) OX=559292 GN=SPP41 PE=1 SV=2	10
Q03305	YDR465C	RMT2	SGD:S000002873	Protein arginine N-methyltransferase 2 OS=Saccharomyces cerevisiae (strain ATCC 204508 / S288c) OX=559292 GN=RMT2 PE=1 SV=1	4
Q03306	YDR466W	PKH3	SGD:S000002874	Serine/threonine-protein kinase PKH3 OS=Saccharomyces cerevisiae (strain ATCC 204508 / S288c) OX=559292 GN=PKH3 PE=1 SV=1	4
Q03322	YDR468C	TLG1	SGD:S000002876	t-SNARE affecting a late Golgi compartment protein 1 OS=Saccharomyces cerevisiae (strain ATCC 204508 / S288c) OX=559292 GN=TLG1 PE=1 SV=1	1
Q03323	YDR469W	SDC1	SGD:S000002877	COMPASS component SDC1 OS=Saccharomyces cerevisiae (strain ATCC 204508 / S288c) OX=559292 GN=SDC1 PE=1 SV=1	11
Q03327	YDR470C	UGO1	SGD:S000002878	Mitochondrial fusion and transport protein UGO1 OS=Saccharomyces cerevisiae (strain ATCC 204508 / S288c) OX=559292 GN=UGO1 PE=1 SV=3	7
Q03337	YDR472W	TRS31	SGD:S000002880	Trafficking protein particle complex subunit 31 OS=Saccharomyces cerevisiae (strain ATCC 204508 / S288c) OX=559292 GN=TRS31 PE=1 SV=1	3
Q03338	YDR473C	PRP3	SGD:S000002881	U4/U6 small nuclear ribonucleoprotein PRP3 OS=Saccharomyces cerevisiae (strain ATCC 204508 / S288c) OX=559292 GN=PRP3 PE=1 SV=1	1
Q03362	YDR476C		SGD:S000002884	Uncharacterized protein YDR476C OS=Saccharomyces cerevisiae (strain ATCC 204508 / S288c) OX=559292 GN=YDR476C PE=1 SV=1	2
P06782	YDR477W	SNF1	SGD:S000002885	Carbon catabolite-derepressing protein kinase OS=Saccharomyces cerevisiae (strain ATCC 204508 / S288c) OX=559292 GN=SNF1 PE=1 SV=1	11
Q03370	YDR479C	PEX29	SGD:S000002887	Peroxisomal membrane protein PEX29 OS=Saccharomyces cerevisiae (strain ATCC 204508 / S288c) OX=559292 GN=PEX29 PE=1 SV=1	3
Q03373	YDR480W	DIG2	SGD:S000002888	Down-regulator of invasive growth 2 OS=Saccharomyces cerevisiae (strain ATCC 204508 / S288c) OX=559292 GN=DIG2 PE=1 SV=1	3
P11491	YDR481C	PHO8	SGD:S000002889	Repressible alkaline phosphatase OS=Saccharomyces cerevisiae (strain ATCC 204508 / S288c) OX=559292 GN=PHO8 PE=1 SV=2	14
Q03375	YDR482C	CWC21	SGD:S000002890	Pre-mRNA-splicing factor CWC21 OS=Saccharomyces cerevisiae (strain ATCC 204508 / S288c) OX=559292 GN=CWC21 PE=1 SV=1	10
P27809	YDR483W	KRE2	SGD:S000002891	Glycolipid 2-alpha-mannosyltransferase OS=Saccharomyces cerevisiae (strain ATCC 204508 / S288c) OX=559292 GN=KRE2 PE=1 SV=1	9
P39904	YDR484W	VPS52	SGD:S000002892	Vacuolar protein sorting-associated protein 52 OS=Saccharomyces cerevisiae (strain ATCC 204508 / S288c) OX=559292 GN=VPS52 PE=1 SV=2	1
Q03390	YDR486C	VPS60	SGD:S000002894	Vacuolar protein-sorting-associated protein 60 OS=Saccharomyces cerevisiae (strain ATCC 204508 / S288c) OX=559292 GN=VPS60 PE=1 SV=2	17
Q99258	YDR487C	RIB3	SGD:S000002895	3,4-dihydroxy-2-butanone 4-phosphate synthase OS=Saccharomyces cerevisiae (strain ATCC 204508 / S288c) OX=559292 GN=RIB3 PE=1 SV=1	15
Q03407	YDR490C	PKH1	SGD:S000002898	Serine/threonine-protein kinase PKH1 OS=Saccharomyces cerevisiae (strain ATCC 204508 / S288c) OX=559292 GN=PKH1 PE=1 SV=1	2
Q03429	YDR493W	MZM1	SGD:S000002901	Mitochondrial zinc maintenance protein 1, mitochondrial OS=Saccharomyces cerevisiae (strain ATCC 204508 / S288c) OX=559292 GN=MZM1 PE=1 SV=1	6
Q03430	YDR494W	RSM28	SGD:S000002902	37S ribosomal protein RSM28, mitochondrial OS=Saccharomyces cerevisiae (strain ATCC 204508 / S288c) OX=559292 GN=RSM28 PE=1 SV=2	8
P23643	YDR495C	VPS3	SGD:S000002903	Vacuolar protein sorting-associated protein 3 OS=Saccharomyces cerevisiae (strain ATCC 204508 / S288c) OX=559292 GN=VPS3 PE=1 SV=1	4
P28791	YDR498C	SEC20	SGD:S000002906	Protein transport protein SEC20 OS=Saccharomyces cerevisiae (strain ATCC 204508 / S288c) OX=559292 GN=SEC20 PE=1 SV=1	4
P50896	YDR505C	PSP1	SGD:S000002913	Protein PSP1 OS=Saccharomyces cerevisiae (strain ATCC 204508 / S288c) OX=559292 GN=PSP1 PE=1 SV=2	9
Q12263	YDR507C	GIN4	SGD:S000002915	Serine/threonine-protein kinase GIN4 OS=Saccharomyces cerevisiae (strain ATCC 204508 / S288c) OX=559292 GN=GIN4 PE=1 SV=1	2
Q04401	YDR511W	SDH7	SGD:S000002919	Succinate dehydrogenase assembly factor 3, mitochondrial OS=Saccharomyces cerevisiae (strain ATCC 204508 / S288c) OX=559292 GN=SDH7 PE=1 SV=1	12
Q04410	YDR517W	GRH1	SGD:S000002925	GRASP65 homolog protein 1 OS=Saccharomyces cerevisiae (strain ATCC 204508 / S288c) OX=559292 GN=GRH1 PE=1 SV=1	4
P32474	YDR518W	EUG1	SGD:S000002926	Protein disulfide-isomerase EUG1 OS=Saccharomyces cerevisiae (strain ATCC 204508 / S288c) OX=559292 GN=EUG1 PE=1 SV=1	5
P32472	YDR519W	FPR2	SGD:S000002927	Peptidyl-prolyl cis-trans isomerase FPR2 OS=Saccharomyces cerevisiae (strain ATCC 204508 / S288c) OX=559292 GN=FPR2 PE=1 SV=1	27
Q04412	YDR524C	AGE1	SGD:S000002932	ADP-ribosylation factor GTPase-activating protein effector protein 1 OS=Saccharomyces cerevisiae (strain ATCC 204508 / S288c) OX=559292 GN=AGE1 PE=1 SV=1	2
P39932	YDR536W	STL1	SGD:S000002944	Sugar transporter STL1 OS=Saccharomyces cerevisiae (strain ATCC 204508 / S288c) OX=559292 GN=STL1 PE=1 SV=2	1
Q03034	YDR539W	FDC1	SGD:S000002947	Ferulic acid decarboxylase 1 OS=Saccharomyces cerevisiae (strain ATCC 204508 / S288c) OX=559292 GN=FDC1 PE=1 SV=1	13
P40006	YEL001C	IRC22	SGD:S000000727	Increased recombination centers protein 22 OS=Saccharomyces cerevisiae (strain ATCC 204508 / S288c) OX=559292 GN=IRC22 PE=1 SV=1	2
P33767	YEL002C	WBP1	SGD:S000000728	Dolichyl-diphosphooligosaccharide--protein glycosyltransferase subunit WBP1 OS=Saccharomyces cerevisiae (strain ATCC 204508 / S288c) OX=559292 GN=WBP1 PE=1 SV=1	19
P40005	YEL003W	GIM4	SGD:S000000729	Prefoldin subunit 2 OS=Saccharomyces cerevisiae (strain ATCC 204508 / S288c) OX=559292 GN=GIM4 PE=1 SV=2	1
P40002	YEL007W	MIT1	SGD:S000000733	Transcriptional regulator MIT1 OS=Saccharomyces cerevisiae (strain ATCC 204508 / S288c) OX=559292 GN=MIT1 PE=1 SV=1	2
P28263	YEL012W	UBC8	SGD:S000000738	Ubiquitin-conjugating enzyme E2-24 kDa OS=Saccharomyces cerevisiae (strain ATCC 204508 / S288c) OX=559292 GN=UBC8 PE=1 SV=2	6
P39998	YEL015W	EDC3	SGD:S000000741	Enhancer of mRNA-decapping protein 3 OS=Saccharomyces cerevisiae (strain ATCC 204508 / S288c) OX=559292 GN=EDC3 PE=1 SV=1	10
P39996	YEL017W	GTT3	SGD:S000000743	Glutathione transferase 3 OS=Saccharomyces cerevisiae (strain ATCC 204508 / S288c) OX=559292 GN=GTT3 PE=1 SV=1	5
P39994	YEL020C	PXP1	SGD:S000000746	Putative 2-hydroxyacyl-CoA lyase OS=Saccharomyces cerevisiae (strain ATCC 204508 / S288c) OX=559292 GN=PXP1 PE=1 SV=1	2
O74700	YEL020W-A	TIM9	SGD:S000007256	Mitochondrial import inner membrane translocase subunit TIM9 OS=Saccharomyces cerevisiae (strain ATCC 204508 / S288c) OX=559292 GN=TIM9 PE=1 SV=1	1
P24279	YEL032W	MCM3	SGD:S000000758	DNA replication licensing factor MCM3 OS=Saccharomyces cerevisiae (strain ATCC 204508 / S288c) OX=559292 GN=MCM3 PE=1 SV=1	6
P32628	YEL037C	RAD23	SGD:S000000763	UV excision repair protein RAD23 OS=Saccharomyces cerevisiae (strain ATCC 204508 / S288c) OX=559292 GN=RAD23 PE=1 SV=1	54
P32626	YEL038W	UTR4	SGD:S000000764	Enolase-phosphatase E1 OS=Saccharomyces cerevisiae (strain ATCC 204508 / S288c) OX=559292 GN=UTR4 PE=1 SV=2	8
P32623	YEL040W	UTR2	SGD:S000000766	Probable glycosidase CRH2 OS=Saccharomyces cerevisiae (strain ATCC 204508 / S288c) OX=559292 GN=UTR2 PE=1 SV=3	3
P32621	YEL042W	GDA1	SGD:S000000768	Guanosine-diphosphatase OS=Saccharomyces cerevisiae (strain ATCC 204508 / S288c) OX=559292 GN=GDA1 PE=1 SV=1	6
P32618	YEL043W	GTA1	SGD:S000000769	Uncharacterized protein YEL043W OS=Saccharomyces cerevisiae (strain ATCC 204508 / S288c) OX=559292 GN=YEL043W PE=1 SV=1	3
P32317	YEL052W	AFG1	SGD:S000000778	Protein AFG1 OS=Saccharomyces cerevisiae (strain ATCC 204508 / S288c) OX=559292 GN=AFG1 PE=1 SV=1	2
Q02197	YEL053C	MAK10	SGD:S000000779	N-alpha-acetyltransferase 35, NatC auxiliary subunit OS=Saccharomyces cerevisiae (strain ATCC 204508 / S288c) OX=559292 GN=MAK10 PE=1 SV=1	2
P38628	YEL058W	PCM1	SGD:S000000784	Phosphoacetylglucosamine mutase OS=Saccharomyces cerevisiae (strain ATCC 204508 / S288c) OX=559292 GN=PCM1 PE=1 SV=2	7
P39979	YEL066W	HPA3	SGD:S000000792	D-amino-acid N-acetyltransferase HPA3 OS=Saccharomyces cerevisiae (strain ATCC 204508 / S288c) OX=559292 GN=HPA3 PE=1 SV=2	13
P39976	YEL071W	DLD3	SGD:S000000797	D-2-hydroxyglutarate--pyruvate transhydrogenase DLD3 OS=Saccharomyces cerevisiae (strain ATCC 204508 / S288c) OX=559292 GN=DLD3 PE=1 SV=1	13
P39106	YER001W	MNN1	SGD:S000000803	Alpha-1,3-mannosyltransferase MNN1 OS=Saccharomyces cerevisiae (strain ATCC 204508 / S288c) OX=559292 GN=MNN1 PE=1 SV=1	3
P40007	YER002W	NOP16	SGD:S000000804	Nucleolar protein 16 OS=Saccharomyces cerevisiae (strain ATCC 204508 / S288c) OX=559292 GN=NOP16 PE=1 SV=1	7
P40009	YER005W	YND1	SGD:S000000807	Golgi apyrase OS=Saccharomyces cerevisiae (strain ATCC 204508 / S288c) OX=559292 GN=YND1 PE=1 SV=1	2
P33332	YER008C	SEC3	SGD:S000000810	Exocyst complex component SEC3 OS=Saccharomyces cerevisiae (strain ATCC 204508 / S288c) OX=559292 GN=SEC3 PE=1 SV=1	4
P40011	YER010C		SGD:S000000812	4-hydroxy-4-methyl-2-oxoglutarate aldolase OS=Saccharomyces cerevisiae (strain ATCC 204508 / S288c) OX=559292 GN=YER010C PE=1 SV=1	4
P22141	YER012W	PRE1	SGD:S000000814	Proteasome subunit beta type-4 OS=Saccharomyces cerevisiae (strain ATCC 204508 / S288c) OX=559292 GN=PRE1 PE=1 SV=2	17
P40012	YER014W	HEM14	SGD:S000000816	Protoporphyrinogen oxidase OS=Saccharomyces cerevisiae (strain ATCC 204508 / S288c) OX=559292 GN=HEM14 PE=1 SV=1	1
P32569	YER022W	SRB4	SGD:S000000824	Mediator of RNA polymerase II transcription subunit 17 OS=Saccharomyces cerevisiae (strain ATCC 204508 / S288c) OX=559292 GN=SRB4 PE=1 SV=1	7
P40017	YER024W	YAT2	SGD:S000000826	Carnitine O-acetyltransferase YAT2 OS=Saccharomyces cerevisiae (strain ATCC 204508 / S288c) OX=559292 GN=YAT2 PE=1 SV=1	7
P40018	YER029C	SMB1	SGD:S000000831	Small nuclear ribonucleoprotein-associated protein B OS=Saccharomyces cerevisiae (strain ATCC 204508 / S288c) OX=559292 GN=SMB1 PE=1 SV=1	1
P40019	YER030W	CHZ1	SGD:S000000832	Histone H2A.Z-specific chaperone CHZ1 OS=Saccharomyces cerevisiae (strain ATCC 204508 / S288c) OX=559292 GN=CHZ1 PE=1 SV=2	28
P40021	YER033C	ZRG8	SGD:S000000835	Zinc-regulated protein 8 OS=Saccharomyces cerevisiae (strain ATCC 204508 / S288c) OX=559292 GN=ZRG8 PE=1 SV=1	3
P40022	YER034W		SGD:S000000836	Uncharacterized protein YER034W OS=Saccharomyces cerevisiae (strain ATCC 204508 / S288c) OX=559292 GN=YER034W PE=1 SV=1	13
P18494	YER040W	GLN3	SGD:S000000842	Nitrogen regulatory protein GLN3 OS=Saccharomyces cerevisiae (strain ATCC 204508 / S288c) OX=559292 GN=GLN3 PE=1 SV=2	8
P40029	YER042W	MXR1	SGD:S000000844	Peptide methionine sulfoxide reductase OS=Saccharomyces cerevisiae (strain ATCC 204508 / S288c) OX=559292 GN=MXR1 PE=1 SV=1	5
P40030	YER044C	ERG28	SGD:S000000846	Ergosterol biosynthetic protein 28 OS=Saccharomyces cerevisiae (strain ATCC 204508 / S288c) OX=559292 GN=ERG28 PE=1 SV=1	6
P39955	YER047C	SAP1	SGD:S000000849	Protein SAP1 OS=Saccharomyces cerevisiae (strain ATCC 204508 / S288c) OX=559292 GN=SAP1 PE=1 SV=1	3
P40032	YER049W	TPA1	SGD:S000000851	Prolyl 3,4-dihydroxylase TPA1 OS=Saccharomyces cerevisiae (strain ATCC 204508 / S288c) OX=559292 GN=TPA1 PE=1 SV=1	8
Q02771	YER058W	PET117	SGD:S000000860	Protein PET117, mitochondrial OS=Saccharomyces cerevisiae (strain ATCC 204508 / S288c) OX=559292 GN=PET117 PE=1 SV=1	2
P40038	YER059W	PCL6	SGD:S000000861	PHO85 cyclin-6 OS=Saccharomyces cerevisiae (strain ATCC 204508 / S288c) OX=559292 GN=PCL6 PE=1 SV=1	3
P39525	YER061C	CEM1	SGD:S000000863	3-oxoacyl-[acyl-carrier-protein] synthase homolog OS=Saccharomyces cerevisiae (strain ATCC 204508 / S288c) OX=559292 GN=CEM1 PE=1 SV=1	7
P40040	YER063W	THO1	SGD:S000000865	Protein THO1 OS=Saccharomyces cerevisiae (strain ATCC 204508 / S288c) OX=559292 GN=THO1 PE=1 SV=1	40
P34909	YER068W	MOT2	SGD:S000000870	General negative regulator of transcription subunit 4 OS=Saccharomyces cerevisiae (strain ATCC 204508 / S288c) OX=559292 GN=MOT2 PE=1 SV=1	10
Q01217	YER069W	ARG56	SGD:S000000871	Protein ARG5,6, mitochondrial OS=Saccharomyces cerevisiae (strain ATCC 204508 / S288c) OX=559292 GN=ARG5,6 PE=1 SV=1	10
P21524	YER070W	RNR1	SGD:S000000872	Ribonucleoside-diphosphate reductase large chain 1 OS=Saccharomyces cerevisiae (strain ATCC 204508 / S288c) OX=559292 GN=RNR1 PE=1 SV=2	1
P40045	YER071C	TDA2	SGD:S000000873	Topoisomerase I damage affected protein 2 OS=Saccharomyces cerevisiae (strain ATCC 204508 / S288c) OX=559292 GN=TDA2 PE=1 SV=1	1
P40051	YER078C	ICP55	SGD:S000000880	Intermediate cleaving peptidase 55 OS=Saccharomyces cerevisiae (strain ATCC 204508 / S288c) OX=559292 GN=ICP55 PE=1 SV=1	1
P40055	YER082C	UTP7	SGD:S000000884	U3 small nucleolar RNA-associated protein 7 OS=Saccharomyces cerevisiae (strain ATCC 204508 / S288c) OX=559292 GN=UTP7 PE=1 SV=1	3
P39965	YER087W	AIM10	SGD:S000000889	Probable proline--tRNA ligase, mitochondrial OS=Saccharomyces cerevisiae (strain ATCC 204508 / S288c) OX=559292 GN=AIM10 PE=1 SV=1	4
P25454	YER095W	RAD51	SGD:S000000897	DNA repair protein RAD51 OS=Saccharomyces cerevisiae (strain ATCC 204508 / S288c) OX=559292 GN=RAD51 PE=1 SV=1	1
P39967	YER098W	UBP9	SGD:S000000900	Ubiquitin carboxyl-terminal hydrolase 9 OS=Saccharomyces cerevisiae (strain ATCC 204508 / S288c) OX=559292 GN=UBP9 PE=1 SV=1	1
P38620	YER099C	PRS2	SGD:S000000901	Ribose-phosphate pyrophosphokinase 2 OS=Saccharomyces cerevisiae (strain ATCC 204508 / S288c) OX=559292 GN=PRS2 PE=1 SV=1	3
P40063	YER104W	RTT105	SGD:S000000906	Regulator of Ty1 transposition protein 105 OS=Saccharomyces cerevisiae (strain ATCC 204508 / S288c) OX=559292 GN=RTT105 PE=1 SV=1	2
P40064	YER105C	NUP157	SGD:S000000907	Nucleoporin NUP157 OS=Saccharomyces cerevisiae (strain ATCC 204508 / S288c) OX=559292 GN=NUP157 PE=1 SV=1	4
P25302	YER111C	SWI4	SGD:S000000913	Regulatory protein SWI4 OS=Saccharomyces cerevisiae (strain ATCC 204508 / S288c) OX=559292 GN=SWI4 PE=1 SV=2	1
P40070	YER112W	LSM4	SGD:S000000914	U6 snRNA-associated Sm-like protein LSm4 OS=Saccharomyces cerevisiae (strain ATCC 204508 / S288c) OX=559292 GN=LSM4 PE=1 SV=1	11
P39969	YER114C	BOI2	SGD:S000000916	Protein BOI2 OS=Saccharomyces cerevisiae (strain ATCC 204508 / S288c) OX=559292 GN=BOI2 PE=1 SV=1	4
P38682	YER122C	GLO3	SGD:S000000924	ADP-ribosylation factor GTPase-activating protein GLO3 OS=Saccharomyces cerevisiae (strain ATCC 204508 / S288c) OX=559292 GN=GLO3 PE=1 SV=1	21
P39962	YER123W	YCK3	SGD:S000000925	Casein kinase I homolog 3 OS=Saccharomyces cerevisiae (strain ATCC 204508 / S288c) OX=559292 GN=YCK3 PE=1 SV=2	7
P40079	YER127W	LCP5	SGD:S000000929	U3 small nucleolar ribonucleoprotein protein LCP5 OS=Saccharomyces cerevisiae (strain ATCC 204508 / S288c) OX=559292 GN=LCP5 PE=1 SV=1	3
P40080	YER128W	VFA1	SGD:S000000930	VPS4-associated protein 1 OS=Saccharomyces cerevisiae (strain ATCC 204508 / S288c) OX=559292 GN=VFA1 PE=1 SV=1	1
P39939	YER131W	RPS26B	SGD:S000000933	40S ribosomal protein S26-B OS=Saccharomyces cerevisiae (strain ATCC 204508 / S288c) OX=559292 GN=RPS26B PE=1 SV=1	3
P40086	YER141W	COX15	SGD:S000000943	Cytochrome c oxidase assembly protein COX15 OS=Saccharomyces cerevisiae (strain ATCC 204508 / S288c) OX=559292 GN=COX15 PE=3 SV=1	9
P40088	YER145C	FTR1	SGD:S000000947	Plasma membrane iron permease OS=Saccharomyces cerevisiae (strain ATCC 204508 / S288c) OX=559292 GN=FTR1 PE=1 SV=1	1
P40089	YER146W	LSM5	SGD:S000000948	U6 snRNA-associated Sm-like protein LSm5 OS=Saccharomyces cerevisiae (strain ATCC 204508 / S288c) OX=559292 GN=LSM5 PE=1 SV=1	8
P13393	YER148W	SPT15	SGD:S000000950	TATA-box-binding protein OS=Saccharomyces cerevisiae (strain ATCC 204508 / S288c) OX=559292 GN=SPT15 PE=1 SV=3	5
P40091	YER149C	PEA2	SGD:S000000951	Protein PEA2 OS=Saccharomyces cerevisiae (strain ATCC 204508 / S288c) OX=559292 GN=PEA2 PE=1 SV=1	4
Q01477	YER151C	UBP3	SGD:S000000953	Ubiquitin carboxyl-terminal hydrolase 3 OS=Saccharomyces cerevisiae (strain ATCC 204508 / S288c) OX=559292 GN=UBP3 PE=1 SV=1	5
P10356	YER152C		SGD:S000000954	Uncharacterized protein YER152C OS=Saccharomyces cerevisiae (strain ATCC 204508 / S288c) OX=559292 GN=YER152C PE=1 SV=2	1
P10355	YER153C	PET122	SGD:S000000955	Protein PET122, mitochondrial OS=Saccharomyces cerevisiae (strain ATCC 204508 / S288c) OX=559292 GN=PET122 PE=1 SV=2	2
P39952	YER154W	OXA1	SGD:S000000956	Mitochondrial inner membrane protein OXA1 OS=Saccharomyces cerevisiae (strain ATCC 204508 / S288c) OX=559292 GN=OXA1 PE=1 SV=1	9
P39960	YER155C	BEM2	SGD:S000000957	GTPase-activating protein BEM2/IPL2 OS=Saccharomyces cerevisiae (strain ATCC 204508 / S288c) OX=559292 GN=BEM2 PE=1 SV=1	14
P40094	YER157W	COG3	SGD:S000000959	Conserved oligomeric Golgi complex subunit 3 OS=Saccharomyces cerevisiae (strain ATCC 204508 / S288c) OX=559292 GN=COG3 PE=1 SV=1	4
P06843	YER161C	SPT2	SGD:S000000963	Protein SPT2 OS=Saccharomyces cerevisiae (strain ATCC 204508 / S288c) OX=559292 GN=SPT2 PE=1 SV=1	1
P14736	YER162C	RAD4	SGD:S000000964	DNA repair protein RAD4 OS=Saccharomyces cerevisiae (strain ATCC 204508 / S288c) OX=559292 GN=RAD4 PE=1 SV=3	2
P32656	YER163C	GCG1	SGD:S000000965	Glutathione-specific gamma-glutamylcyclotransferase OS=Saccharomyces cerevisiae (strain ATCC 204508 / S288c) OX=559292 GN=GCG1 PE=1 SV=1	3
P32657	YER164W	CHD1	SGD:S000000966	Chromo domain-containing protein 1 OS=Saccharomyces cerevisiae (strain ATCC 204508 / S288c) OX=559292 GN=CHD1 PE=1 SV=1	8
P32660	YER166W	DNF1	SGD:S000000968	Phospholipid-transporting ATPase DNF1 OS=Saccharomyces cerevisiae (strain ATCC 204508 / S288c) OX=559292 GN=DNF1 PE=1 SV=2	3
P33306	YER167W	BCK2	SGD:S000000969	Protein BCK2 OS=Saccharomyces cerevisiae (strain ATCC 204508 / S288c) OX=559292 GN=BCK2 PE=1 SV=2	1
P21269	YER168C	CCA1	SGD:S000000970	CCA tRNA nucleotidyltransferase, mitochondrial OS=Saccharomyces cerevisiae (strain ATCC 204508 / S288c) OX=559292 GN=CCA1 PE=1 SV=1	6
P39956	YER169W	RPH1	SGD:S000000971	DNA damage-responsive transcriptional repressor RPH1 OS=Saccharomyces cerevisiae (strain ATCC 204508 / S288c) OX=559292 GN=RPH1 PE=1 SV=1	1
P06839	YER171W	RAD3	SGD:S000000973	General transcription and DNA repair factor IIH helicase subunit XPD OS=Saccharomyces cerevisiae (strain ATCC 204508 / S288c) OX=559292 GN=RAD3 PE=1 SV=1	4
P32639	YER172C	BRR2	SGD:S000000974	Pre-mRNA-splicing helicase BRR2 OS=Saccharomyces cerevisiae (strain ATCC 204508 / S288c) OX=559292 GN=BRR2 PE=1 SV=2	14
P32644	YER176W	ECM32	SGD:S000000978	Putative ATP-dependent RNA helicase ECM32 OS=Saccharomyces cerevisiae (strain ATCC 204508 / S288c) OX=559292 GN=ECM32 PE=1 SV=1	1
Q3E784	YER180C-A	SLO1	SGD:S000028437	SCOCO-like protein 1 OS=Saccharomyces cerevisiae (strain ATCC 204508 / S288c) OX=559292 GN=SLO1 PE=1 SV=1	3
P40099	YER183C	FAU1	SGD:S000000985	5-formyltetrahydrofolate cyclo-ligase OS=Saccharomyces cerevisiae (strain ATCC 204508 / S288c) OX=559292 GN=FAU1 PE=1 SV=1	1
P31115	YFL001W	DEG1	SGD:S000001895	tRNA pseudouridine(38/39) synthase OS=Saccharomyces cerevisiae (strain ATCC 204508 / S288c) OX=559292 GN=DEG1 PE=1 SV=1	7
P25808	YFL002C	SPB4	SGD:S000001894	ATP-dependent rRNA helicase SPB4 OS=Saccharomyces cerevisiae (strain ATCC 204508 / S288c) OX=559292 GN=SPB4 PE=1 SV=1	3
P43583	YFL007W	BLM10	SGD:S000001887	Proteasome activator BLM10 OS=Saccharomyces cerevisiae (strain ATCC 204508 / S288c) OX=559292 GN=BLM10 PE=1 SV=2	1
P43579	YFL013C	IES1	SGD:S000001881	Ino eighty subunit 1 OS=Saccharomyces cerevisiae (strain ATCC 204508 / S288c) OX=559292 GN=IES1 PE=1 SV=1	2
P43577	YFL017C	GNA1	SGD:S000001877	Glucosamine 6-phosphate N-acetyltransferase OS=Saccharomyces cerevisiae (strain ATCC 204508 / S288c) OX=559292 GN=GNA1 PE=1 SV=1	11
P40204	YFL017W-A	SMX2	SGD:S000002965	Small nuclear ribonucleoprotein G OS=Saccharomyces cerevisiae (strain ATCC 204508 / S288c) OX=559292 GN=SMX2 PE=1 SV=1	5
P43574	YFL021W	GAT1	SGD:S000001873	Transcriptional regulatory protein GAT1 OS=Saccharomyces cerevisiae (strain ATCC 204508 / S288c) OX=559292 GN=GAT1 PE=1 SV=1	6
P43573	YFL023W	BUD27	SGD:S000001871	Bud site selection protein 27 OS=Saccharomyces cerevisiae (strain ATCC 204508 / S288c) OX=559292 GN=BUD27 PE=1 SV=1	5
P43572	YFL024C	EPL1	SGD:S000001870	Enhancer of polycomb-like protein 1 OS=Saccharomyces cerevisiae (strain ATCC 204508 / S288c) OX=559292 GN=EPL1 PE=1 SV=1	1
P43565	YFL033C	RIM15	SGD:S000001861	Serine/threonine-protein kinase RIM15 OS=Saccharomyces cerevisiae (strain ATCC 204508 / S288c) OX=559292 GN=RIM15 PE=1 SV=1	1
P43563	YFL034C-B	MOB2	SGD:S000001859	CBK1 kinase activator protein MOB2 OS=Saccharomyces cerevisiae (strain ATCC 204508 / S288c) OX=559292 GN=MOB2 PE=1 SV=2	2
P13433	YFL036W	RPO41	SGD:S000001858	DNA-directed RNA polymerase, mitochondrial OS=Saccharomyces cerevisiae (strain ATCC 204508 / S288c) OX=559292 GN=RPO41 PE=3 SV=2	6
P43561	YFL041W	FET5	SGD:S000001853	Iron transport multicopper oxidase FET5 OS=Saccharomyces cerevisiae (strain ATCC 204508 / S288c) OX=559292 GN=FET5 PE=1 SV=1	3
P43560	YFL042C	LAM5	SGD:S000001852	Membrane-anchored lipid-binding protein LAM5 OS=Saccharomyces cerevisiae (strain ATCC 204508 / S288c) OX=559292 GN=LAM5 PE=1 SV=2	6
P43558	YFL044C	OTU1	SGD:S000001850	Ubiquitin thioesterase OTU1 OS=Saccharomyces cerevisiae (strain ATCC 204508 / S288c) OX=559292 GN=OTU1 PE=1 SV=1	5
P43556	YFL047W	RGD2	SGD:S000001847	Rho-GTPase-activating protein RGD2 OS=Saccharomyces cerevisiae (strain ATCC 204508 / S288c) OX=559292 GN=RGD2 PE=1 SV=1	1
P43554	YFL049W	SWP82	SGD:S000001845	SWI/SNF global transcription activator complex subunit SWP82 OS=Saccharomyces cerevisiae (strain ATCC 204508 / S288c) OX=559292 GN=SWP82 PE=1 SV=1	1
P43550	YFL053W	DAK2	SGD:S000001841	Dihydroxyacetone kinase 2 OS=Saccharomyces cerevisiae (strain ATCC 204508 / S288c) OX=559292 GN=DAK2 PE=3 SV=1	1
P43586	YFR001W	LOC1	SGD:S000001897	60S ribosomal subunit assembly/export protein LOC1 OS=Saccharomyces cerevisiae (strain ATCC 204508 / S288c) OX=559292 GN=LOC1 PE=1 SV=1	10
P34077	YFR002W	NIC96	SGD:S000001898	Nucleoporin NIC96 OS=Saccharomyces cerevisiae (strain ATCC 204508 / S288c) OX=559292 GN=NIC96 PE=1 SV=2	6
P43587	YFR003C	YPI1	SGD:S000001899	Type 1 phosphatases regulator YPI1 OS=Saccharomyces cerevisiae (strain ATCC 204508 / S288c) OX=559292 GN=YPI1 PE=1 SV=1	25
P43591	YFR007W	YFH7	SGD:S000001903	ATP-dependent kinase YFH7 OS=Saccharomyces cerevisiae (strain ATCC 204508 / S288c) OX=559292 GN=YFH7 PE=1 SV=1	2
P43596	YFR013W	IOC3	SGD:S000001909	ISWI one complex protein 3 OS=Saccharomyces cerevisiae (strain ATCC 204508 / S288c) OX=559292 GN=IOC3 PE=1 SV=1	3
P43597	YFR016C	AIP5	SGD:S000001912	Uncharacterized protein YFR016C OS=Saccharomyces cerevisiae (strain ATCC 204508 / S288c) OX=559292 GN=YFR016C PE=1 SV=1	67
P34756	YFR019W	FAB1	SGD:S000001915	1-phosphatidylinositol 3-phosphate 5-kinase FAB1 OS=Saccharomyces cerevisiae (strain ATCC 204508 / S288c) OX=559292 GN=FAB1 PE=1 SV=3	2
P43603	YFR024C-A	LSB3	SGD:S000002968	LAS seventeen-binding protein 3 OS=Saccharomyces cerevisiae (strain ATCC 204508 / S288c) OX=559292 GN=LSB3 PE=1 SV=3	14
P38635	YFR025C	HIS2	SGD:S000001921	Histidinol-phosphatase OS=Saccharomyces cerevisiae (strain ATCC 204508 / S288c) OX=559292 GN=HIS2 PE=1 SV=2	1
Q00684	YFR028C	CDC14	SGD:S000001924	Tyrosine-protein phosphatase CDC14 OS=Saccharomyces cerevisiae (strain ATCC 204508 / S288c) OX=559292 GN=CDC14 PE=1 SV=2	1
P43606	YFR029W	PTR3	SGD:S000001925	SPS-sensor component PTR3 OS=Saccharomyces cerevisiae (strain ATCC 204508 / S288c) OX=559292 GN=PTR3 PE=1 SV=1	1
P07270	YFR034C	PHO4	SGD:S000001930	Phosphate system positive regulatory protein PHO4 OS=Saccharomyces cerevisiae (strain ATCC 204508 / S288c) OX=559292 GN=PHO4 PE=1 SV=4	1
P43610	YFR038W	IRC5	SGD:S000001934	Uncharacterized ATP-dependent helicase IRC5 OS=Saccharomyces cerevisiae (strain ATCC 204508 / S288c) OX=559292 GN=IRC5 PE=1 SV=2	1
P43611	YFR039C	OSW7	SGD:S000001935	Outer spore wall protein 7 OS=Saccharomyces cerevisiae (strain ATCC 204508 / S288c) OX=559292 GN=OSW7 PE=1 SV=1	3
P43612	YFR040W	SAP155	SGD:S000001936	SIT4-associating protein SAP155 OS=Saccharomyces cerevisiae (strain ATCC 204508 / S288c) OX=559292 GN=SAP155 PE=1 SV=4	12
P43613	YFR041C	ERJ5	SGD:S000001937	ER-localized J domain-containing protein 5 OS=Saccharomyces cerevisiae (strain ATCC 204508 / S288c) OX=559292 GN=ERJ5 PE=1 SV=1	1
P43620	YFR048W	RMD8	SGD:S000001944	Sporulation protein RMD8 OS=Saccharomyces cerevisiae (strain ATCC 204508 / S288c) OX=559292 GN=RMD8 PE=1 SV=1	3
P30657	YFR050C	PRE4	SGD:S000001946	Proteasome subunit beta type-7 OS=Saccharomyces cerevisiae (strain ATCC 204508 / S288c) OX=559292 GN=PRE4 PE=1 SV=1	25
P53196	YGL004C	RPN14	SGD:S000002972	26S proteasome regulatory subunit RPN14 OS=Saccharomyces cerevisiae (strain ATCC 204508 / S288c) OX=559292 GN=RPN14 PE=1 SV=1	4
P53195	YGL005C	COG7	SGD:S000002973	Conserved oligomeric Golgi complex subunit 7 OS=Saccharomyces cerevisiae (strain ATCC 204508 / S288c) OX=559292 GN=COG7 PE=1 SV=1	2
P21243	YGL011C	SCL1	SGD:S000002979	Proteasome subunit alpha type-1 OS=Saccharomyces cerevisiae (strain ATCC 204508 / S288c) OX=559292 GN=SCL1 PE=1 SV=1	62
P25340	YGL012W	ERG4	SGD:S000002980	Delta(24(24(1)))-sterol reductase OS=Saccharomyces cerevisiae (strain ATCC 204508 / S288c) OX=559292 GN=ERG4 PE=1 SV=2	14
P12383	YGL013C	PDR1	SGD:S000002981	Transcription factor PDR1 OS=Saccharomyces cerevisiae (strain ATCC 204508 / S288c) OX=559292 GN=PDR1 PE=1 SV=2	5
P25339	YGL014W	PUF4	SGD:S000002982	Pumilio homology domain family member 4 OS=Saccharomyces cerevisiae (strain ATCC 204508 / S288c) OX=559292 GN=PUF4 PE=1 SV=2	6
P16639	YGL017W	ATE1	SGD:S000002985	Arginyl-tRNA--protein transferase 1 OS=Saccharomyces cerevisiae (strain ATCC 204508 / S288c) OX=559292 GN=ATE1 PE=1 SV=2	2
P53193	YGL018C	JAC1	SGD:S000002986	J-type co-chaperone JAC1, mitochondrial OS=Saccharomyces cerevisiae (strain ATCC 204508 / S288c) OX=559292 GN=JAC1 PE=1 SV=1	7
P43639	YGL019W	CKB1	SGD:S000002987	Casein kinase II subunit beta OS=Saccharomyces cerevisiae (strain ATCC 204508 / S288c) OX=559292 GN=CKB1 PE=1 SV=1	2
P39007	YGL022W	STT3	SGD:S000002990	Dolichyl-diphosphooligosaccharide--protein glycosyltransferase subunit STT3 OS=Saccharomyces cerevisiae (strain ATCC 204508 / S288c) OX=559292 GN=STT3 PE=1 SV=2	7
P53191	YGL023C	PIB2	SGD:S000002991	Phosphatidylinositol 3-phosphate-binding protein 2 OS=Saccharomyces cerevisiae (strain ATCC 204508 / S288c) OX=559292 GN=PIB2 PE=1 SV=1	8
P40356	YGL025C	PGD1	SGD:S000002993	Mediator of RNA polymerase II transcription subunit 3 OS=Saccharomyces cerevisiae (strain ATCC 204508 / S288c) OX=559292 GN=PGD1 PE=1 SV=2	2
P53008	YGL027C	CWH41	SGD:S000002995	Mannosyl-oligosaccharide glucosidase OS=Saccharomyces cerevisiae (strain ATCC 204508 / S288c) OX=559292 GN=CWH41 PE=1 SV=1	42
P53189	YGL028C	SCW11	SGD:S000002996	Probable family 17 glucosidase SCW11 OS=Saccharomyces cerevisiae (strain ATCC 204508 / S288c) OX=559292 GN=SCW11 PE=1 SV=1	2
P53188	YGL029W	CGR1	SGD:S000002997	rRNA-processing protein CGR1 OS=Saccharomyces cerevisiae (strain ATCC 204508 / S288c) OX=559292 GN=CGR1 PE=1 SV=1	1
P32781	YGL032C	AGA2	SGD:S000003000	A-agglutinin-binding subunit OS=Saccharomyces cerevisiae (strain ATCC 204508 / S288c) OX=559292 GN=AGA2 PE=1 SV=1	3
P27705	YGL035C	MIG1	SGD:S000003003	Regulatory protein MIG1 OS=Saccharomyces cerevisiae (strain ATCC 204508 / S288c) OX=559292 GN=MIG1 PE=1 SV=1	6
P31755	YGL038C	OCH1	SGD:S000003006	Initiation-specific alpha-1,6-mannosyltransferase OS=Saccharomyces cerevisiae (strain ATCC 204508 / S288c) OX=559292 GN=OCH1 PE=1 SV=1	2
P0C5N3	YGL041W-A	DPC13	SGD:S000028826	Uncharacterized protein YGL041W-A, mitochondrial OS=Saccharomyces cerevisiae (strain ATCC 204508 / S288c) OX=559292 GN=YGL041W-A PE=1 SV=2	14
P25299	YGL044C	RNA15	SGD:S000003012	mRNA 3'-end-processing protein RNA15 OS=Saccharomyces cerevisiae (strain ATCC 204508 / S288c) OX=559292 GN=RNA15 PE=1 SV=1	2
P53178	YGL047W	ALG13	SGD:S000003015	UDP-N-acetylglucosamine transferase subunit ALG13 OS=Saccharomyces cerevisiae (strain ATCC 204508 / S288c) OX=559292 GN=ALG13 PE=1 SV=1	4
P39936	YGL049C	TIF4632	SGD:S000003017	Eukaryotic initiation factor 4F subunit p130 OS=Saccharomyces cerevisiae (strain ATCC 204508 / S288c) OX=559292 GN=TIF4632 PE=1 SV=1	11
P21147	YGL055W	OLE1	SGD:S000003023	Acyl-CoA desaturase 1 OS=Saccharomyces cerevisiae (strain ATCC 204508 / S288c) OX=559292 GN=OLE1 PE=1 SV=2	4
P53171	YGL057C	GEP7	SGD:S000003025	Genetic interactor of prohibitin 7, mitochondrial OS=Saccharomyces cerevisiae (strain ATCC 204508 / S288c) OX=559292 GN=GEP7 PE=1 SV=1	3
P06104	YGL058W	RAD6	SGD:S000003026	Ubiquitin-conjugating enzyme E2 2 OS=Saccharomyces cerevisiae (strain ATCC 204508 / S288c) OX=559292 GN=RAD6 PE=1 SV=1	12
P53168	YGL061C	DUO1	SGD:S000003029	DASH complex subunit DUO1 OS=Saccharomyces cerevisiae (strain ATCC 204508 / S288c) OX=559292 GN=DUO1 PE=1 SV=1	2
P53167	YGL063W	PUS2	SGD:S000003031	tRNA pseudouridine(27/28) synthase OS=Saccharomyces cerevisiae (strain ATCC 204508 / S288c) OX=559292 GN=PUS2 PE=1 SV=4	1
P53166	YGL064C	MRH4	SGD:S000003032	ATP-dependent RNA helicase MRH4, mitochondrial OS=Saccharomyces cerevisiae (strain ATCC 204508 / S288c) OX=559292 GN=MRH4 PE=1 SV=1	1
P43636	YGL065C	ALG2	SGD:S000003033	Alpha-1,3/1,6-mannosyltransferase ALG2 OS=Saccharomyces cerevisiae (strain ATCC 204508 / S288c) OX=559292 GN=ALG2 PE=1 SV=2	1
P53165	YGL066W	SGF73	SGD:S000003034	SAGA-associated factor 73 OS=Saccharomyces cerevisiae (strain ATCC 204508 / S288c) OX=559292 GN=SGF73 PE=1 SV=1	3
P53163	YGL068W	MNP1	SGD:S000003036	54S ribosomal protein L12, mitochondrial OS=Saccharomyces cerevisiae (strain ATCC 204508 / S288c) OX=559292 GN=MNP1 PE=1 SV=1	6
P27999	YGL070C	RPB9	SGD:S000003038	DNA-directed RNA polymerase II subunit RPB9 OS=Saccharomyces cerevisiae (strain ATCC 204508 / S288c) OX=559292 GN=RPB9 PE=1 SV=1	1
P22149	YGL071W	AFT1	SGD:S000003039	Iron-regulated transcriptional activator AFT1 OS=Saccharomyces cerevisiae (strain ATCC 204508 / S288c) OX=559292 GN=AFT1 PE=1 SV=2	1
P10961	YGL073W	HSF1	SGD:S000003041	Heat shock factor protein OS=Saccharomyces cerevisiae (strain ATCC 204508 / S288c) OX=559292 GN=HSF1 PE=1 SV=1	8
P19807	YGL077C	HNM1	SGD:S000003045	Choline transport protein OS=Saccharomyces cerevisiae (strain ATCC 204508 / S288c) OX=559292 GN=HNM1 PE=1 SV=1	2
P53158	YGL079W	KXD1	SGD:S000003047	Biogenesis of lysosome-related organelles complex 1 subunit KXD1 OS=Saccharomyces cerevisiae (strain ATCC 204508 / S288c) OX=559292 GN=KXD1 PE=1 SV=1	4
P53155	YGL082W		SGD:S000003050	Uncharacterized protein YGL082W OS=Saccharomyces cerevisiae (strain ATCC 204508 / S288c) OX=559292 GN=YGL082W PE=1 SV=1	1
P53154	YGL084C	GUP1	SGD:S000003052	Glycerol uptake protein 1 OS=Saccharomyces cerevisiae (strain ATCC 204508 / S288c) OX=559292 GN=GUP1 PE=1 SV=1	2
P40957	YGL086W	MAD1	SGD:S000003054	Spindle assembly checkpoint component MAD1 OS=Saccharomyces cerevisiae (strain ATCC 204508 / S288c) OX=559292 GN=MAD1 PE=1 SV=1	2
P53152	YGL087C	MMS2	SGD:S000003055	Ubiquitin-conjugating enzyme variant MMS2 OS=Saccharomyces cerevisiae (strain ATCC 204508 / S288c) OX=559292 GN=MMS2 PE=1 SV=1	12
P49687	YGL092W	NUP145	SGD:S000003060	Nucleoporin NUP145 OS=Saccharomyces cerevisiae (strain ATCC 204508 / S288c) OX=559292 GN=NUP145 PE=1 SV=1	3
P53010	YGL094C	PAN2	SGD:S000003062	PAN2-PAN3 deadenylation complex catalytic subunit PAN2 OS=Saccharomyces cerevisiae (strain ATCC 204508 / S288c) OX=559292 GN=PAN2 PE=1 SV=1	1
P53145	YGL099W	LSG1	SGD:S000003067	Large subunit GTPase 1 OS=Saccharomyces cerevisiae (strain ATCC 204508 / S288c) OX=559292 GN=LSG1 PE=1 SV=1	9
P53011	YGL100W	SEH1	SGD:S000003068	Nucleoporin SEH1 OS=Saccharomyces cerevisiae (strain ATCC 204508 / S288c) OX=559292 GN=SEH1 PE=1 SV=1	9
P53144	YGL101W	YGK1	SGD:S000003069	5'-deoxynucleotidase YGK1 OS=Saccharomyces cerevisiae (strain ATCC 204508 / S288c) OX=559292 GN=YGK1 PE=1 SV=1	2
P53141	YGL106W	MLC1	SGD:S000003074	Myosin light chain 1 OS=Saccharomyces cerevisiae (strain ATCC 204508 / S288c) OX=559292 GN=MLC1 PE=1 SV=1	3
P53040	YGL112C	TAF6	SGD:S000003080	Transcription initiation factor TFIID subunit 6 OS=Saccharomyces cerevisiae (strain ATCC 204508 / S288c) OX=559292 GN=TAF6 PE=1 SV=1	3
P53135	YGL113W	SLD3	SGD:S000003081	DNA replication regulator SLD3 OS=Saccharomyces cerevisiae (strain ATCC 204508 / S288c) OX=559292 GN=SLD3 PE=1 SV=1	1
P32505	YGL122C	NAB2	SGD:S000003090	Nuclear polyadenylated RNA-binding protein NAB2 OS=Saccharomyces cerevisiae (strain ATCC 204508 / S288c) OX=559292 GN=NAB2 PE=1 SV=1	3
P38633	YGL127C	SOH1	SGD:S000003095	Mediator of RNA polymerase II transcription subunit 31 OS=Saccharomyces cerevisiae (strain ATCC 204508 / S288c) OX=559292 GN=SOH1 PE=1 SV=1	3
P52868	YGL128C	CWC23	SGD:S000003096	Pre-mRNA-splicing factor CWC23 OS=Saccharomyces cerevisiae (strain ATCC 204508 / S288c) OX=559292 GN=CWC23 PE=1 SV=2	2
Q01163	YGL129C	RSM23	SGD:S000003097	37S ribosomal protein S23, mitochondrial OS=Saccharomyces cerevisiae (strain ATCC 204508 / S288c) OX=559292 GN=RSM23 PE=1 SV=3	4
Q01159	YGL130W	CEG1	SGD:S000003098	mRNA-capping enzyme subunit alpha OS=Saccharomyces cerevisiae (strain ATCC 204508 / S288c) OX=559292 GN=CEG1 PE=1 SV=2	3
P53125	YGL133W	ITC1	SGD:S000003101	Imitation switch two complex protein 1 OS=Saccharomyces cerevisiae (strain ATCC 204508 / S288c) OX=559292 GN=ITC1 PE=1 SV=1	1
P53121	YGL139W	FLC3	SGD:S000003107	Putative flavin carrier protein 3 OS=Saccharomyces cerevisiae (strain ATCC 204508 / S288c) OX=559292 GN=FLC3 PE=1 SV=1	6
P53120	YGL140C		SGD:S000003108	Uncharacterized membrane protein YGL140C OS=Saccharomyces cerevisiae (strain ATCC 204508 / S288c) OX=559292 GN=YGL140C PE=1 SV=1	1
P33891	YGL145W	TIP20	SGD:S000003113	Protein transport protein TIP20 OS=Saccharomyces cerevisiae (strain ATCC 204508 / S288c) OX=559292 GN=TIP20 PE=1 SV=1	1
P53117	YGL146C	RRT6	SGD:S000003114	Regulator of rDNA transcription protein 6 OS=Saccharomyces cerevisiae (strain ATCC 204508 / S288c) OX=559292 GN=RRT6 PE=4 SV=1	2
P53114	YGL151W	NUT1	SGD:S000003119	Mediator of RNA polymerase II transcription subunit 5 OS=Saccharomyces cerevisiae (strain ATCC 204508 / S288c) OX=559292 GN=NUT1 PE=1 SV=1	1
P53112	YGL153W	PEX14	SGD:S000003121	Peroxisomal membrane protein PEX14 OS=Saccharomyces cerevisiae (strain ATCC 204508 / S288c) OX=559292 GN=PEX14 PE=1 SV=1	9
P53110	YGL159W		SGD:S000003127	Uncharacterized protein YGL159W OS=Saccharomyces cerevisiae (strain ATCC 204508 / S288c) OX=559292 GN=YGL159W PE=1 SV=1	3
P53109	YGL160W	AIM14	SGD:S000003128	Probable metalloreductase AIM14 OS=Saccharomyces cerevisiae (strain ATCC 204508 / S288c) OX=559292 GN=AIM14 PE=1 SV=1	1
P15315	YGL166W	CUP2	SGD:S000003134	Transcriptional activator protein CUP2 OS=Saccharomyces cerevisiae (strain ATCC 204508 / S288c) OX=559292 GN=CUP2 PE=1 SV=1	2
P45818	YGL171W	ROK1	SGD:S000003139	ATP-dependent RNA helicase ROK1 OS=Saccharomyces cerevisiae (strain ATCC 204508 / S288c) OX=559292 GN=ROK1 PE=1 SV=1	3
Q02199	YGL172W	NUP49	SGD:S000003140	Nucleoporin NUP49/NSP49 OS=Saccharomyces cerevisiae (strain ATCC 204508 / S288c) OX=559292 GN=NUP49 PE=1 SV=1	1
P46947	YGL174W	BUD13	SGD:S000003142	Pre-mRNA-splicing factor CWC26 OS=Saccharomyces cerevisiae (strain ATCC 204508 / S288c) OX=559292 GN=BUD13 PE=1 SV=1	11
P53104	YGL180W	ATG1	SGD:S000003148	Serine/threonine-protein kinase ATG1 OS=Saccharomyces cerevisiae (strain ATCC 204508 / S288c) OX=559292 GN=ATG1 PE=1 SV=1	1
P40956	YGL181W	GTS1	SGD:S000003149	Protein GTS1 OS=Saccharomyces cerevisiae (strain ATCC 204508 / S288c) OX=559292 GN=GTS1 PE=1 SV=2	9
P53100	YGL185C		SGD:S000003153	Putative 2-hydroxyacid dehydrogenase YGL185C OS=Saccharomyces cerevisiae (strain ATCC 204508 / S288c) OX=559292 GN=YGL185C PE=1 SV=1	1
Q00362	YGL190C	CDC55	SGD:S000003158	Protein phosphatase PP2A regulatory subunit B OS=Saccharomyces cerevisiae (strain ATCC 204508 / S288c) OX=559292 GN=CDC55 PE=1 SV=2	9
P53094	YGL197W	MDS3	SGD:S000003165	Negative regulator of sporulation MDS3 OS=Saccharomyces cerevisiae (strain ATCC 204508 / S288c) OX=559292 GN=MDS3 PE=1 SV=2	8
P34164	YGL208W	SIP2	SGD:S000003176	SNF1 protein kinase subunit beta-2 OS=Saccharomyces cerevisiae (strain ATCC 204508 / S288c) OX=559292 GN=SIP2 PE=1 SV=3	5
P32912	YGL212W	VAM7	SGD:S000003180	Vacuolar morphogenesis protein 7 OS=Saccharomyces cerevisiae (strain ATCC 204508 / S288c) OX=559292 GN=VAM7 PE=1 SV=1	10
P53080	YGL222C	EDC1	SGD:S000003190	Enhancer of mRNA-decapping protein 1 OS=Saccharomyces cerevisiae (strain ATCC 204508 / S288c) OX=559292 GN=EDC1 PE=1 SV=1	5
P40107	YGL225W	VRG4	SGD:S000003193	GDP-mannose transporter 1 OS=Saccharomyces cerevisiae (strain ATCC 204508 / S288c) OX=559292 GN=VRG4 PE=1 SV=1	1
P53077	YGL226W	MTC3	SGD:S000003195	Maintenance of telomere capping protein 3, mitochondrial OS=Saccharomyces cerevisiae (strain ATCC 204508 / S288c) OX=559292 GN=MTC3 PE=1 SV=1	3
P53073	YGL231C	EMC4	SGD:S000003200	ER membrane protein complex subunit 4 OS=Saccharomyces cerevisiae (strain ATCC 204508 / S288c) OX=559292 GN=EMC4 PE=1 SV=1	8
P53072	YGL232W	TAN1	SGD:S000003201	tRNA acetyltransferase TAN1 OS=Saccharomyces cerevisiae (strain ATCC 204508 / S288c) OX=559292 GN=TAN1 PE=1 SV=1	14
P22224	YGL233W	SEC15	SGD:S000003202	Exocyst complex component SEC15 OS=Saccharomyces cerevisiae (strain ATCC 204508 / S288c) OX=559292 GN=SEC15 PE=1 SV=2	3
P53070	YGL236C	MTO1	SGD:S000003205	Mitochondrial translation optimization protein 1 OS=Saccharomyces cerevisiae (strain ATCC 204508 / S288c) OX=559292 GN=MTO1 PE=1 SV=2	1
P06774	YGL237C	HAP2	SGD:S000003206	Transcriptional activator HAP2 OS=Saccharomyces cerevisiae (strain ATCC 204508 / S288c) OX=559292 GN=HAP2 PE=1 SV=1	4
P33307	YGL238W	CSE1	SGD:S000003207	Importin alpha re-exporter OS=Saccharomyces cerevisiae (strain ATCC 204508 / S288c) OX=559292 GN=CSE1 PE=1 SV=2	11
P53067	YGL241W	KAP114	SGD:S000003210	Importin subunit beta-5 OS=Saccharomyces cerevisiae (strain ATCC 204508 / S288c) OX=559292 GN=KAP114 PE=1 SV=1	9
P53066	YGL242C	ANK1	SGD:S000003211	Ankyrin repeat-containing protein YGL242C OS=Saccharomyces cerevisiae (strain ATCC 204508 / S288c) OX=559292 GN=YGL242C PE=1 SV=1	45
P22434	YGL248W	PDE1	SGD:S000003217	3',5'-cyclic-nucleotide phosphodiesterase 1 OS=Saccharomyces cerevisiae (strain ATCC 204508 / S288c) OX=559292 GN=PDE1 PE=1 SV=2	15
P53060	YGL250W	RMR1	SGD:S000003219	Reduced meiotic recombination protein 1 OS=Saccharomyces cerevisiae (strain ATCC 204508 / S288c) OX=559292 GN=RMR1 PE=1 SV=2	1
P51979	YGL251C	HFM1	SGD:S000003220	ATP-dependent DNA helicase MER3 OS=Saccharomyces cerevisiae (strain ATCC 204508 / S288c) OX=559292 GN=HFM1 PE=1 SV=3	1
P10127	YGL256W	ADH4	SGD:S000003225	Alcohol dehydrogenase 4 OS=Saccharomyces cerevisiae (strain ATCC 204508 / S288c) OX=559292 GN=ADH4 PE=1 SV=3	3
P53201	YGR002C	SWC4	SGD:S000003234	SWR1-complex protein 4 OS=Saccharomyces cerevisiae (strain ATCC 204508 / S288c) OX=559292 GN=SWC4 PE=1 SV=1	1
P53203	YGR004W	PEX31	SGD:S000003236	Peroxisomal membrane protein PEX31 OS=Saccharomyces cerevisiae (strain ATCC 204508 / S288c) OX=559292 GN=PEX31 PE=1 SV=1	1
P41896	YGR005C	TFG2	SGD:S000003237	Transcription initiation factor IIF subunit beta OS=Saccharomyces cerevisiae (strain ATCC 204508 / S288c) OX=559292 GN=TFG2 PE=1 SV=2	10
P33411	YGR006W	PRP18	SGD:S000003238	Pre-mRNA-splicing factor 18 OS=Saccharomyces cerevisiae (strain ATCC 204508 / S288c) OX=559292 GN=PRP18 PE=1 SV=3	2
P33412	YGR007W	ECT1	SGD:S000003239	Ethanolamine-phosphate cytidylyltransferase OS=Saccharomyces cerevisiae (strain ATCC 204508 / S288c) OX=559292 GN=ECT1 PE=1 SV=1	1
P53206	YGR012W	MCY1	SGD:S000003244	Putative mitochondrial cysteine synthase OS=Saccharomyces cerevisiae (strain ATCC 204508 / S288c) OX=559292 GN=MCY1 PE=1 SV=1	3
P53210	YGR017W		SGD:S000003249	Uncharacterized protein YGR017W OS=Saccharomyces cerevisiae (strain ATCC 204508 / S288c) OX=559292 GN=YGR017W PE=1 SV=1	3
P53212	YGR021W	DPC29	SGD:S000003253	Probable transcriptional regulatory protein HAH1 OS=Saccharomyces cerevisiae (strain ATCC 204508 / S288c) OX=559292 GN=YGR021W PE=1 SV=1	4
P53214	YGR023W	MTL1	SGD:S000003255	Protein MTL1 OS=Saccharomyces cerevisiae (strain ATCC 204508 / S288c) OX=559292 GN=MTL1 PE=1 SV=1	2
P53215	YGR024C	THG1	SGD:S000003256	tRNA(His) guanylyltransferase OS=Saccharomyces cerevisiae (strain ATCC 204508 / S288c) OX=559292 GN=THG1 PE=1 SV=1	2
P28737	YGR028W	MSP1	SGD:S000003260	Protein MSP1 OS=Saccharomyces cerevisiae (strain ATCC 204508 / S288c) OX=559292 GN=MSP1 PE=1 SV=2	5
P27882	YGR029W	ERV1	SGD:S000003261	Mitochondrial FAD-linked sulfhydryl oxidase ERV1 OS=Saccharomyces cerevisiae (strain ATCC 204508 / S288c) OX=559292 GN=ERV1 PE=1 SV=2	6
P53218	YGR030C	POP6	SGD:S000003262	Ribonucleases P/MRP protein subunit POP6 OS=Saccharomyces cerevisiae (strain ATCC 204508 / S288c) OX=559292 GN=POP6 PE=1 SV=1	1
P53219	YGR031W	IMO32	SGD:S000003263	Probable alcohol acetyltransferase OS=Saccharomyces cerevisiae (strain ATCC 204508 / S288c) OX=559292 GN=IMO32 PE=1 SV=1	4
P14681	YGR040W	KSS1	SGD:S000003272	Mitogen-activated protein kinase KSS1 OS=Saccharomyces cerevisiae (strain ATCC 204508 / S288c) OX=559292 GN=KSS1 PE=1 SV=1	3
P53226	YGR041W	BUD9	SGD:S000003273	Bud site selection protein 9 OS=Saccharomyces cerevisiae (strain ATCC 204508 / S288c) OX=559292 GN=BUD9 PE=1 SV=1	1
P53230	YGR046W	TAM41	SGD:S000003278	Phosphatidate cytidylyltransferase, mitochondrial OS=Saccharomyces cerevisiae (strain ATCC 204508 / S288c) OX=559292 GN=TAM41 PE=1 SV=1	1
P33339	YGR047C	TFC4	SGD:S000003279	Transcription factor tau 131 kDa subunit OS=Saccharomyces cerevisiae (strain ATCC 204508 / S288c) OX=559292 GN=TFC4 PE=1 SV=1	2
P53044	YGR048W	UFD1	SGD:S000003280	Ubiquitin fusion degradation protein 1 OS=Saccharomyces cerevisiae (strain ATCC 204508 / S288c) OX=559292 GN=UFD1 PE=1 SV=1	10
P53236	YGR056W	RSC1	SGD:S000003288	Chromatin structure-remodeling complex subunit RSC1 OS=Saccharomyces cerevisiae (strain ATCC 204508 / S288c) OX=559292 GN=RSC1 PE=1 SV=1	1
P53045	YGR060W	ERG25	SGD:S000003292	Methylsterol monooxygenase OS=Saccharomyces cerevisiae (strain ATCC 204508 / S288c) OX=559292 GN=ERG25 PE=1 SV=1	1
P53241	YGR065C	VHT1	SGD:S000003297	Vitamin H transporter OS=Saccharomyces cerevisiae (strain ATCC 204508 / S288c) OX=559292 GN=VHT1 PE=1 SV=1	3
P48412	YGR072W	UPF3	SGD:S000003304	Nonsense-mediated mRNA decay protein 3 OS=Saccharomyces cerevisiae (strain ATCC 204508 / S288c) OX=559292 GN=UPF3 PE=1 SV=1	2
Q02260	YGR074W	SMD1	SGD:S000003306	Small nuclear ribonucleoprotein Sm D1 OS=Saccharomyces cerevisiae (strain ATCC 204508 / S288c) OX=559292 GN=SMD1 PE=1 SV=1	2
P23369	YGR076C	MRPL25	SGD:S000003308	54S ribosomal protein L25, mitochondrial OS=Saccharomyces cerevisiae (strain ATCC 204508 / S288c) OX=559292 GN=MRPL25 PE=1 SV=2	3
P53251	YGR081C	SLX9	SGD:S000003313	Ribosome biogenesis protein SLX9 OS=Saccharomyces cerevisiae (strain ATCC 204508 / S288c) OX=559292 GN=SLX9 PE=1 SV=1	1
P12686	YGR084C	MRP13	SGD:S000003316	37S ribosomal protein MRP13, mitochondrial OS=Saccharomyces cerevisiae (strain ATCC 204508 / S288c) OX=559292 GN=MRP13 PE=1 SV=2	7
P53253	YGR089W	NNF2	SGD:S000003321	Protein NNF2 OS=Saccharomyces cerevisiae (strain ATCC 204508 / S288c) OX=559292 GN=NNF2 PE=1 SV=1	2
P53254	YGR090W	UTP22	SGD:S000003322	U3 small nucleolar RNA-associated protein 22 OS=Saccharomyces cerevisiae (strain ATCC 204508 / S288c) OX=559292 GN=UTP22 PE=1 SV=1	12
P53255	YGR093W	DRN1	SGD:S000003325	CWF19-like protein DRN1 OS=Saccharomyces cerevisiae (strain ATCC 204508 / S288c) OX=559292 GN=DRN1 PE=1 SV=1	1
P48361	YGR097W	ASK10	SGD:S000003329	Activator of SKN7 protein 10 OS=Saccharomyces cerevisiae (strain ATCC 204508 / S288c) OX=559292 GN=ASK10 PE=1 SV=2	5
P53038	YGR099W	TEL2	SGD:S000003331	Telomere length regulation protein TEL2 OS=Saccharomyces cerevisiae (strain ATCC 204508 / S288c) OX=559292 GN=TEL2 PE=1 SV=1	1
P53258	YGR100W	MDR1	SGD:S000003332	GTPase-activating protein GYP2 OS=Saccharomyces cerevisiae (strain ATCC 204508 / S288c) OX=559292 GN=MDR1 PE=1 SV=1	2
P32585	YGR104C	SRB5	SGD:S000003336	Mediator of RNA polymerase II transcription subunit 18 OS=Saccharomyces cerevisiae (strain ATCC 204508 / S288c) OX=559292 GN=SRB5 PE=1 SV=1	4
Q99315	YGR109W-B		SGD:S000007347	Transposon Ty3-G Gag-Pol polyprotein OS=Saccharomyces cerevisiae (strain ATCC 204508 / S288c) OX=559292 GN=TY3B-G PE=1 SV=3	6
P53265	YGR111W		SGD:S000003343	Uncharacterized protein YGR111W OS=Saccharomyces cerevisiae (strain ATCC 204508 / S288c) OX=559292 GN=YGR111W PE=1 SV=1	7
P53266	YGR112W	SHY1	SGD:S000003344	Cytochrome oxidase assembly protein SHY1 OS=Saccharomyces cerevisiae (strain ATCC 204508 / S288c) OX=559292 GN=SHY1 PE=1 SV=1	1
P53270	YGR117C		SGD:S000003349	Uncharacterized protein YGR117C OS=Saccharomyces cerevisiae (strain ATCC 204508 / S288c) OX=559292 GN=YGR117C PE=1 SV=1	1
P48837	YGR119C	NUP57	SGD:S000003351	Nucleoporin NUP57 OS=Saccharomyces cerevisiae (strain ATCC 204508 / S288c) OX=559292 GN=NUP57 PE=1 SV=1	5
P53271	YGR120C	COG2	SGD:S000003352	Conserved oligomeric Golgi complex subunit 2 OS=Saccharomyces cerevisiae (strain ATCC 204508 / S288c) OX=559292 GN=COG2 PE=1 SV=2	1
P40260	YGR121C	MEP1	SGD:S000003353	Ammonium transporter MEP1 OS=Saccharomyces cerevisiae (strain ATCC 204508 / S288c) OX=559292 GN=MEP1 PE=1 SV=1	1
P53043	YGR123C	PPT1	SGD:S000003355	Serine/threonine-protein phosphatase T OS=Saccharomyces cerevisiae (strain ATCC 204508 / S288c) OX=559292 GN=PPT1 PE=1 SV=1	1
P53275	YGR127W		SGD:S000003359	Uncharacterized protein YGR127W OS=Saccharomyces cerevisiae (strain ATCC 204508 / S288c) OX=559292 GN=YGR127W PE=1 SV=1	1
P53276	YGR128C	UTP8	SGD:S000003360	U3 small nucleolar RNA-associated protein 8 OS=Saccharomyces cerevisiae (strain ATCC 204508 / S288c) OX=559292 GN=UTP8 PE=1 SV=1	7
P53277	YGR129W	SYF2	SGD:S000003361	Pre-mRNA-splicing factor SYF2 OS=Saccharomyces cerevisiae (strain ATCC 204508 / S288c) OX=559292 GN=SYF2 PE=1 SV=1	12
P29340	YGR133W	PEX4	SGD:S000003365	Ubiquitin-conjugating enzyme E2-21 kDa OS=Saccharomyces cerevisiae (strain ATCC 204508 / S288c) OX=559292 GN=PEX4 PE=1 SV=1	2
P32504	YGR140W	CBF2	SGD:S000003372	Centromere DNA-binding protein complex CBF3 subunit A OS=Saccharomyces cerevisiae (strain ATCC 204508 / S288c) OX=559292 GN=CBF2 PE=1 SV=1	1
P33336	YGR143W	SKN1	SGD:S000003375	Beta-glucan synthesis-associated protein SKN1 OS=Saccharomyces cerevisiae (strain ATCC 204508 / S288c) OX=559292 GN=SKN1 PE=1 SV=1	4
P48237	YGR150C	CCM1	SGD:S000003382	Mitochondrial group I intron splicing factor CCM1 OS=Saccharomyces cerevisiae (strain ATCC 204508 / S288c) OX=559292 GN=CCM1 PE=1 SV=1	3
P39927	YGR156W	PTI1	SGD:S000003388	Protein PTI1 OS=Saccharomyces cerevisiae (strain ATCC 204508 / S288c) OX=559292 GN=PTI1 PE=1 SV=2	2
P53292	YGR165W	MRPS35	SGD:S000003397	37S ribosomal protein S35, mitochondrial OS=Saccharomyces cerevisiae (strain ATCC 204508 / S288c) OX=559292 GN=MRPS35 PE=1 SV=1	2
P17891	YGR167W	CLC1	SGD:S000003399	Clathrin light chain OS=Saccharomyces cerevisiae (strain ATCC 204508 / S288c) OX=559292 GN=CLC1 PE=1 SV=1	97
Q3E772	YGR169C-A	LSO2	SGD:S000028521	Protein LSO2 OS=Saccharomyces cerevisiae (strain ATCC 204508 / S288c) OX=559292 GN=LSO2 PE=2 SV=1	2
P22438	YGR171C	MSM1	SGD:S000003403	Methionine--tRNA ligase, mitochondrial OS=Saccharomyces cerevisiae (strain ATCC 204508 / S288c) OX=559292 GN=MSM1 PE=1 SV=2	1
P53039	YGR172C	YIP1	SGD:S000003404	Protein transport protein YIP1 OS=Saccharomyces cerevisiae (strain ATCC 204508 / S288c) OX=559292 GN=YIP1 PE=1 SV=1	2
P37267	YGR174C	CBP4	SGD:S000003406	Assembly factor CBP4 OS=Saccharomyces cerevisiae (strain ATCC 204508 / S288c) OX=559292 GN=CBP4 PE=1 SV=3	6
P53299	YGR181W	TIM13	SGD:S000003413	Mitochondrial import inner membrane translocase subunit TIM13 OS=Saccharomyces cerevisiae (strain ATCC 204508 / S288c) OX=559292 GN=TIM13 PE=1 SV=1	9
P22289	YGR183C	QCR9	SGD:S000003415	Cytochrome b-c1 complex subunit 9, mitochondrial OS=Saccharomyces cerevisiae (strain ATCC 204508 / S288c) OX=559292 GN=QCR9 PE=1 SV=2	4
P19812	YGR184C	UBR1	SGD:S000003416	E3 ubiquitin-protein ligase UBR1 OS=Saccharomyces cerevisiae (strain ATCC 204508 / S288c) OX=559292 GN=UBR1 PE=1 SV=1	1
P46948	YGR195W	SKI6	SGD:S000003427	Exosome complex component SKI6 OS=Saccharomyces cerevisiae (strain ATCC 204508 / S288c) OX=559292 GN=SKI6 PE=1 SV=1	2
P46951	YGR198W	YPP1	SGD:S000003430	Cargo-transport protein YPP1 OS=Saccharomyces cerevisiae (strain ATCC 204508 / S288c) OX=559292 GN=YPP1 PE=1 SV=1	1
P42934	YGR199W	PMT6	SGD:S000003431	Dolichyl-phosphate-mannose--protein mannosyltransferase 6 OS=Saccharomyces cerevisiae (strain ATCC 204508 / S288c) OX=559292 GN=PMT6 PE=1 SV=1	3
P42935	YGR200C	ELP2	SGD:S000003432	Elongator complex protein 2 OS=Saccharomyces cerevisiae (strain ATCC 204508 / S288c) OX=559292 GN=ELP2 PE=1 SV=1	2
P42937	YGR203W	YCH1	SGD:S000003435	CDC25-like phosphatase YCH1 OS=Saccharomyces cerevisiae (strain ATCC 204508 / S288c) OX=559292 GN=YCH1 PE=1 SV=1	2
P42939	YGR206W	MVB12	SGD:S000003438	Multivesicular body sorting factor 12 OS=Saccharomyces cerevisiae (strain ATCC 204508 / S288c) OX=559292 GN=MVB12 PE=1 SV=1	1
P42942	YGR210C		SGD:S000003442	Uncharacterized GTP-binding protein YGR210C OS=Saccharomyces cerevisiae (strain ATCC 204508 / S288c) OX=559292 GN=YGR210C PE=1 SV=1	6
P31334	YGR220C	MRPL9	SGD:S000003452	54S ribosomal protein L9, mitochondrial OS=Saccharomyces cerevisiae (strain ATCC 204508 / S288c) OX=559292 GN=MRPL9 PE=1 SV=3	3
P10834	YGR222W	PET54	SGD:S000003454	Protein PET54 OS=Saccharomyces cerevisiae (strain ATCC 204508 / S288c) OX=559292 GN=PET54 PE=1 SV=1	3
P50086	YGR232W	NAS6	SGD:S000003464	Probable 26S proteasome regulatory subunit p28 OS=Saccharomyces cerevisiae (strain ATCC 204508 / S288c) OX=559292 GN=NAS6 PE=1 SV=1	1
P50089	YGR237C		SGD:S000003469	Uncharacterized protein YGR237C OS=Saccharomyces cerevisiae (strain ATCC 204508 / S288c) OX=559292 GN=YGR237C PE=1 SV=1	8
P50090	YGR238C	KEL2	SGD:S000003470	Kelch repeat-containing protein 2 OS=Saccharomyces cerevisiae (strain ATCC 204508 / S288c) OX=559292 GN=KEL2 PE=1 SV=1	2
P53309	YGR241C	YAP1802	SGD:S000003473	Clathrin coat assembly protein AP180B OS=Saccharomyces cerevisiae (strain ATCC 204508 / S288c) OX=559292 GN=YAP1802 PE=1 SV=1	5
P53314	YGR247W	CPD1	SGD:S000003479	2',3'-cyclic-nucleotide 3'-phosphodiesterase OS=Saccharomyces cerevisiae (strain ATCC 204508 / S288c) OX=559292 GN=CPD1 PE=1 SV=1	1
P53316	YGR250C	RIE1	SGD:S000003482	Uncharacterized RNA-binding protein YGR250C OS=Saccharomyces cerevisiae (strain ATCC 204508 / S288c) OX=559292 GN=YGR250C PE=1 SV=1	14
P53317	YGR251W	NOP19	SGD:S000003483	Nucleolar protein 19 OS=Saccharomyces cerevisiae (strain ATCC 204508 / S288c) OX=559292 GN=NOP19 PE=1 SV=1	1
P53322	YGR260W	TNA1	SGD:S000003492	High-affinity nicotinic acid transporter OS=Saccharomyces cerevisiae (strain ATCC 204508 / S288c) OX=559292 GN=TNA1 PE=1 SV=1	1
P46682	YGR261C	APL6	SGD:S000003493	AP-3 complex subunit beta OS=Saccharomyces cerevisiae (strain ATCC 204508 / S288c) OX=559292 GN=APL6 PE=1 SV=2	1
P53323	YGR262C	BUD32	SGD:S000003494	EKC/KEOPS complex subunit BUD32 OS=Saccharomyces cerevisiae (strain ATCC 204508 / S288c) OX=559292 GN=BUD32 PE=1 SV=1	5
P53324	YGR263C	SAY1	SGD:S000003495	Steryl acetyl hydrolase 1 OS=Saccharomyces cerevisiae (strain ATCC 204508 / S288c) OX=559292 GN=SAY1 PE=1 SV=1	3
P40325	YGR268C	HUA1	SGD:S000003500	Proline-rich protein HUA1 OS=Saccharomyces cerevisiae (strain ATCC 204508 / S288c) OX=559292 GN=HUA1 PE=1 SV=2	1
P40340	YGR270W	YTA7	SGD:S000003502	Tat-binding homolog 7 OS=Saccharomyces cerevisiae (strain ATCC 204508 / S288c) OX=559292 GN=YTA7 PE=1 SV=2	3
P53332	YGR277C	CAB4	SGD:S000003509	Phosphopantetheine adenylyltransferase OS=Saccharomyces cerevisiae (strain ATCC 204508 / S288c) OX=559292 GN=CAB4 PE=1 SV=1	19
P53335	YGR280C	PXR1	SGD:S000003512	Protein PXR1 OS=Saccharomyces cerevisiae (strain ATCC 204508 / S288c) OX=559292 GN=PXR1 PE=1 SV=1	1
P53049	YGR281W	YOR1	SGD:S000003513	Oligomycin resistance ATP-dependent permease YOR1 OS=Saccharomyces cerevisiae (strain ATCC 204508 / S288c) OX=559292 GN=YOR1 PE=1 SV=1	2
P53336	YGR283C	UPA1	SGD:S000003515	Putative methyltransferase YGR283C OS=Saccharomyces cerevisiae (strain ATCC 204508 / S288c) OX=559292 GN=YGR283C PE=1 SV=1	2
P53337	YGR284C	ERV29	SGD:S000003516	ER-derived vesicles protein ERV29 OS=Saccharomyces cerevisiae (strain ATCC 204508 / S288c) OX=559292 GN=ERV29 PE=1 SV=1	1
P38703	YHL003C	LAG1	SGD:S000000995	Ceramide synthase LAG1 OS=Saccharomyces cerevisiae (strain ATCC 204508 / S288c) OX=559292 GN=LAG1 PE=1 SV=1	1
Q03497	YHL007C	STE20	SGD:S000000999	Serine/threonine-protein kinase STE20 OS=Saccharomyces cerevisiae (strain ATCC 204508 / S288c) OX=559292 GN=STE20 PE=1 SV=1	3
P38747	YHL013C	OTU2	SGD:S000001005	OTU domain-containing protein 2 OS=Saccharomyces cerevisiae (strain ATCC 204508 / S288c) OX=559292 GN=OTU2 PE=1 SV=1	3
P38746	YHL014C	YLF2	SGD:S000001006	Obg-like ATPase homolog OS=Saccharomyces cerevisiae (strain ATCC 204508 / S288c) OX=559292 GN=YLF2 PE=1 SV=1	5
P38744	YHL018W	MCO14	SGD:S000001010	Putative pterin-4-alpha-carbinolamine dehydratase OS=Saccharomyces cerevisiae (strain ATCC 204508 / S288c) OX=559292 GN=YHL018W PE=1 SV=1	2
P18888	YHL025W	SNF6	SGD:S000001017	Transcription regulatory protein SNF6 OS=Saccharomyces cerevisiae (strain ATCC 204508 / S288c) OX=559292 GN=SNF6 PE=1 SV=1	2
P38737	YHL030W	ECM29	SGD:S000001022	Proteasome component ECM29 OS=Saccharomyces cerevisiae (strain ATCC 204508 / S288c) OX=559292 GN=ECM29 PE=1 SV=1	13
P38736	YHL031C	GOS1	SGD:S000001023	Golgi SNAP receptor complex member 1 OS=Saccharomyces cerevisiae (strain ATCC 204508 / S288c) OX=559292 GN=GOS1 PE=1 SV=1	12
P03874	YHL038C	CBP2	SGD:S000001030	Cytochrome B pre-mRNA-processing protein 2 OS=Saccharomyces cerevisiae (strain ATCC 204508 / S288c) OX=559292 GN=CBP2 PE=1 SV=2	7
P38732	YHL039W	EFM1	SGD:S000001031	Protein-lysine N-methyltransferase EFM1 OS=Saccharomyces cerevisiae (strain ATCC 204508 / S288c) OX=559292 GN=EFM1 PE=1 SV=1	4
P08539	YHR005C	GPA1	SGD:S000001047	Guanine nucleotide-binding protein alpha-1 subunit OS=Saccharomyces cerevisiae (strain ATCC 204508 / S288c) OX=559292 GN=GPA1 PE=1 SV=3	3
P87108	YHR005C-A	TIM10	SGD:S000003530	Mitochondrial import inner membrane translocase subunit TIM10 OS=Saccharomyces cerevisiae (strain ATCC 204508 / S288c) OX=559292 GN=TIM10 PE=1 SV=1	30
P10614	YHR007C	ERG11	SGD:S000001049	Lanosterol 14-alpha demethylase OS=Saccharomyces cerevisiae (strain ATCC 204508 / S288c) OX=559292 GN=ERG11 PE=1 SV=1	10
P38758	YHR009C	TDA3	SGD:S000001051	Putative oxidoreductase TDA3 OS=Saccharomyces cerevisiae (strain ATCC 204508 / S288c) OX=559292 GN=TDA3 PE=1 SV=2	52
P38759	YHR012W	VPS29	SGD:S000001054	Vacuolar protein sorting-associated protein 29 OS=Saccharomyces cerevisiae (strain ATCC 204508 / S288c) OX=559292 GN=VPS29 PE=1 SV=1	4
P07347	YHR013C	ARD1	SGD:S000001055	N-terminal acetyltransferase A complex catalytic subunit ARD1 OS=Saccharomyces cerevisiae (strain ATCC 204508 / S288c) OX=559292 GN=ARD1 PE=1 SV=2	7
P32793	YHR016C	YSC84	SGD:S000001058	Protein YSC84 OS=Saccharomyces cerevisiae (strain ATCC 204508 / S288c) OX=559292 GN=YSC84 PE=1 SV=2	9
P08964	YHR023W	MYO1	SGD:S000001065	Myosin-1 OS=Saccharomyces cerevisiae (strain ATCC 204508 / S288c) OX=559292 GN=MYO1 PE=1 SV=3	2
P23968	YHR026W	VMA16	SGD:S000001068	V-type proton ATPase subunit c'' OS=Saccharomyces cerevisiae (strain ATCC 204508 / S288c) OX=559292 GN=VMA16 PE=1 SV=1	1
P38765	YHR029C	YHI9	SGD:S000001071	Uncharacterized isomerase YHI9 OS=Saccharomyces cerevisiae (strain ATCC 204508 / S288c) OX=559292 GN=YHI9 PE=1 SV=1	1
Q00772	YHR030C	SLT2	SGD:S000001072	Mitogen-activated protein kinase SLT2/MPK1 OS=Saccharomyces cerevisiae (strain ATCC 204508 / S288c) OX=559292 GN=SLT2 PE=1 SV=2	2
P38690	YHR033W		SGD:S000001075	Uncharacterized protein YHR033W OS=Saccharomyces cerevisiae (strain ATCC 204508 / S288c) OX=559292 GN=YHR033W PE=3 SV=1	3
P38771	YHR038W	RRF1	SGD:S000001080	Ribosome-recycling factor, mitochondrial OS=Saccharomyces cerevisiae (strain ATCC 204508 / S288c) OX=559292 GN=RRF1 PE=1 SV=1	10
P48836	YHR039C-A	VMA10	SGD:S000002100	V-type proton ATPase subunit G OS=Saccharomyces cerevisiae (strain ATCC 204508 / S288c) OX=559292 GN=VMA10 PE=1 SV=1	49
P34162	YHR041C	SRB2	SGD:S000001083	Mediator of RNA polymerase II transcription subunit 20 OS=Saccharomyces cerevisiae (strain ATCC 204508 / S288c) OX=559292 GN=SRB2 PE=1 SV=1	1
P38710	YHR046C	INM1	SGD:S000001088	Inositol monophosphatase 1 OS=Saccharomyces cerevisiae (strain ATCC 204508 / S288c) OX=559292 GN=INM1 PE=1 SV=1	6
P38781	YHR056C	RSC30	SGD:S000001098	Chromatin structure-remodeling complex protein RSC30 OS=Saccharomyces cerevisiae (strain ATCC 204508 / S288c) OX=559292 GN=RSC30 PE=1 SV=2	3
P38782	YHR058C	MED6	SGD:S000001100	Mediator of RNA polymerase II transcription subunit 6 OS=Saccharomyces cerevisiae (strain ATCC 204508 / S288c) OX=559292 GN=MED6 PE=1 SV=1	2
P38783	YHR059W	FYV4	SGD:S000001101	Protein FYV4, mitochondrial OS=Saccharomyces cerevisiae (strain ATCC 204508 / S288c) OX=559292 GN=FYV4 PE=1 SV=1	3
P38784	YHR060W	VMA22	SGD:S000001102	Vacuolar ATPase assembly protein VMA22 OS=Saccharomyces cerevisiae (strain ATCC 204508 / S288c) OX=559292 GN=VMA22 PE=1 SV=1	1
P38787	YHR063C	PAN5	SGD:S000001105	2-dehydropantoate 2-reductase OS=Saccharomyces cerevisiae (strain ATCC 204508 / S288c) OX=559292 GN=PAN5 PE=1 SV=1	6
P38789	YHR066W	SSF1	SGD:S000001108	Ribosome biogenesis protein SSF1 OS=Saccharomyces cerevisiae (strain ATCC 204508 / S288c) OX=559292 GN=SSF1 PE=1 SV=1	10
P38792	YHR069C	RRP4	SGD:S000001111	Exosome complex component RRP4 OS=Saccharomyces cerevisiae (strain ATCC 204508 / S288c) OX=559292 GN=RRP4 PE=1 SV=1	1
P38793	YHR070W	TRM5	SGD:S000001112	tRNA (guanine(37)-N1)-methyltransferase OS=Saccharomyces cerevisiae (strain ATCC 204508 / S288c) OX=559292 GN=TRM5 PE=1 SV=1	7
P38604	YHR072W	ERG7	SGD:S000001114	Lanosterol synthase OS=Saccharomyces cerevisiae (strain ATCC 204508 / S288c) OX=559292 GN=ERG7 PE=1 SV=6	2
Q6Q547	YHR072W-A	NOP10	SGD:S000007455	H/ACA ribonucleoprotein complex subunit NOP10 OS=Saccharomyces cerevisiae (strain ATCC 204508 / S288c) OX=559292 GN=NOP10 PE=1 SV=1	17
P38713	YHR073W	OSH3	SGD:S000001115	Oxysterol-binding protein homolog 3 OS=Saccharomyces cerevisiae (strain ATCC 204508 / S288c) OX=559292 GN=OSH3 PE=1 SV=1	6
P38796	YHR075C	PPE1	SGD:S000001117	Protein phosphatase methylesterase 1 OS=Saccharomyces cerevisiae (strain ATCC 204508 / S288c) OX=559292 GN=PPE1 PE=1 SV=1	2
P38797	YHR076W	PTC7	SGD:S000001118	Protein phosphatase 2C homolog 7, mitochondrial OS=Saccharomyces cerevisiae (strain ATCC 204508 / S288c) OX=559292 GN=PTC7 PE=1 SV=2	2
P38798	YHR077C	NMD2	SGD:S000001119	Nonsense-mediated mRNA decay protein 2 OS=Saccharomyces cerevisiae (strain ATCC 204508 / S288c) OX=559292 GN=NMD2 PE=1 SV=2	7
P38801	YHR081W	LRP1	SGD:S000001123	Exosome complex protein LRP1 OS=Saccharomyces cerevisiae (strain ATCC 204508 / S288c) OX=559292 GN=LRP1 PE=1 SV=1	7
P38691	YHR082C	KSP1	SGD:S000001124	Serine/threonine-protein kinase KSP1 OS=Saccharomyces cerevisiae (strain ATCC 204508 / S288c) OX=559292 GN=KSP1 PE=1 SV=1	6
P13574	YHR084W	STE12	SGD:S000001126	Protein STE12 OS=Saccharomyces cerevisiae (strain ATCC 204508 / S288c) OX=559292 GN=STE12 PE=1 SV=1	3
P38803	YHR085W	IPI1	SGD:S000001127	Pre-rRNA-processing protein IPI1 OS=Saccharomyces cerevisiae (strain ATCC 204508 / S288c) OX=559292 GN=IPI1 PE=1 SV=1	1
P38805	YHR088W	RPF1	SGD:S000001130	Ribosome production factor 1 OS=Saccharomyces cerevisiae (strain ATCC 204508 / S288c) OX=559292 GN=RPF1 PE=1 SV=1	1
P38811	YHR099W	TRA1	SGD:S000001141	Transcription-associated protein 1 OS=Saccharomyces cerevisiae (strain ATCC 204508 / S288c) OX=559292 GN=TRA1 PE=1 SV=1	9
P38812	YHR100C	GEP4	SGD:S000001142	Phosphatidylglycerophosphatase GEP4, mitochondrial OS=Saccharomyces cerevisiae (strain ATCC 204508 / S288c) OX=559292 GN=GEP4 PE=1 SV=1	1
P38692	YHR102W	KIC1	SGD:S000001144	Serine/threonine-protein kinase KIC1 OS=Saccharomyces cerevisiae (strain ATCC 204508 / S288c) OX=559292 GN=KIC1 PE=1 SV=1	1
P38716	YHR112C		SGD:S000001154	Uncharacterized trans-sulfuration enzyme YHR112C OS=Saccharomyces cerevisiae (strain ATCC 204508 / S288c) OX=559292 GN=YHR112C PE=1 SV=1	6
P38821	YHR113W	APE4	SGD:S000001155	Aspartyl aminopeptidase 4 OS=Saccharomyces cerevisiae (strain ATCC 204508 / S288c) OX=559292 GN=APE4 PE=1 SV=1	45
P38822	YHR114W	BZZ1	SGD:S000001156	Protein BZZ1 OS=Saccharomyces cerevisiae (strain ATCC 204508 / S288c) OX=559292 GN=BZZ1 PE=1 SV=1	3
P38824	YHR116W	COX23	SGD:S000001158	Cytochrome c oxidase-assembly factor COX23, mitochondrial OS=Saccharomyces cerevisiae (strain ATCC 204508 / S288c) OX=559292 GN=COX23 PE=1 SV=1	3
P38825	YHR117W	TOM71	SGD:S000001159	Protein TOM71 OS=Saccharomyces cerevisiae (strain ATCC 204508 / S288c) OX=559292 GN=TOM71 PE=1 SV=1	5
P38828	YHR121W	LSM12	SGD:S000001163	Protein LSM12 OS=Saccharomyces cerevisiae (strain ATCC 204508 / S288c) OX=559292 GN=LSM12 PE=1 SV=1	7
P22140	YHR123W	EPT1	SGD:S000001165	Choline/ethanolaminephosphotransferase 1 OS=Saccharomyces cerevisiae (strain ATCC 204508 / S288c) OX=559292 GN=EPT1 PE=1 SV=2	2
P38833	YHR127W		SGD:S000001169	Uncharacterized protein YHR127W OS=Saccharomyces cerevisiae (strain ATCC 204508 / S288c) OX=559292 GN=YHR127W PE=1 SV=1	1
Q9P305	YHR132W-A	IGO2	SGD:S000007496	mRNA stability protein IGO2 OS=Saccharomyces cerevisiae (strain ATCC 204508 / S288c) OX=559292 GN=IGO2 PE=1 SV=3	19
P38837	YHR133C	NSG1	SGD:S000001175	Protein NSG1 OS=Saccharomyces cerevisiae (strain ATCC 204508 / S288c) OX=559292 GN=NSG1 PE=1 SV=1	3
P38841	YHR138C		SGD:S000001180	Uncharacterized protein YHR138C OS=Saccharomyces cerevisiae (strain ATCC 204508 / S288c) OX=559292 GN=YHR138C PE=1 SV=1	32
P40422	YHR143W-A	RPC10	SGD:S000001185	DNA-directed RNA polymerases I, II, and III subunit RPABC4 OS=Saccharomyces cerevisiae (strain ATCC 204508 / S288c) OX=559292 GN=RPC10 PE=1 SV=1	2
P06773	YHR144C	DCD1	SGD:S000001187	Deoxycytidylate deaminase OS=Saccharomyces cerevisiae (strain ATCC 204508 / S288c) OX=559292 GN=DCD1 PE=1 SV=2	1
P38845	YHR146W	CRP1	SGD:S000001189	Cruciform DNA-recognizing protein 1 OS=Saccharomyces cerevisiae (strain ATCC 204508 / S288c) OX=559292 GN=CRP1 PE=1 SV=1	47
P32899	YHR148W	IMP3	SGD:S000001191	U3 small nucleolar ribonucleoprotein protein IMP3 OS=Saccharomyces cerevisiae (strain ATCC 204508 / S288c) OX=559292 GN=IMP3 PE=1 SV=1	2
P32900	YHR149C	SKG6	SGD:S000001192	Protein SKG6 OS=Saccharomyces cerevisiae (strain ATCC 204508 / S288c) OX=559292 GN=SKG6 PE=1 SV=2	3
P17123	YHR152W	SPO12	SGD:S000001195	Sporulation-specific protein 12 OS=Saccharomyces cerevisiae (strain ATCC 204508 / S288c) OX=559292 GN=SPO12 PE=1 SV=1	6
P38850	YHR154W	RTT107	SGD:S000001197	Regulator of Ty1 transposition protein 107 OS=Saccharomyces cerevisiae (strain ATCC 204508 / S288c) OX=559292 GN=RTT107 PE=1 SV=1	2
P38854	YHR159W	TDA11	SGD:S000001202	Topoisomerase I damage affected protein 11 OS=Saccharomyces cerevisiae (strain ATCC 204508 / S288c) OX=559292 GN=TDA11 PE=1 SV=1	6
P33334	YHR165C	PRP8	SGD:S000001208	Pre-mRNA-splicing factor 8 OS=Saccharomyces cerevisiae (strain ATCC 204508 / S288c) OX=559292 GN=PRP8 PE=1 SV=1	1
P38865	YHR175W	CTR2	SGD:S000001218	Copper transport protein CTR2 OS=Saccharomyces cerevisiae (strain ATCC 204508 / S288c) OX=559292 GN=CTR2 PE=1 SV=1	1
P38873	YHR186C	KOG1	SGD:S000001229	Target of rapamycin complex 1 subunit KOG1 OS=Saccharomyces cerevisiae (strain ATCC 204508 / S288c) OX=559292 GN=KOG1 PE=1 SV=2	1
P38874	YHR187W	IKI1	SGD:S000001230	Elongator complex protein 5 OS=Saccharomyces cerevisiae (strain ATCC 204508 / S288c) OX=559292 GN=IKI1 PE=1 SV=1	1
P38878	YHR192W	LNP1	SGD:S000001235	Endoplasmic reticulum junction formation protein lunapark OS=Saccharomyces cerevisiae (strain ATCC 204508 / S288c) OX=559292 GN=LNP1 PE=1 SV=1	4
P38881	YHR195W	NVJ1	SGD:S000001238	Nucleus-vacuole junction protein 1 OS=Saccharomyces cerevisiae (strain ATCC 204508 / S288c) OX=559292 GN=NVJ1 PE=1 SV=1	5
P38882	YHR196W	UTP9	SGD:S000001239	U3 small nucleolar RNA-associated protein 9 OS=Saccharomyces cerevisiae (strain ATCC 204508 / S288c) OX=559292 GN=UTP9 PE=1 SV=1	3
P38883	YHR197W	RIX1	SGD:S000001240	Pre-rRNA-processing protein RIX1 OS=Saccharomyces cerevisiae (strain ATCC 204508 / S288c) OX=559292 GN=RIX1 PE=1 SV=2	6
P38884	YHR198C	AIM18	SGD:S000001241	Altered inheritance of mitochondria protein 18, mitochondrial OS=Saccharomyces cerevisiae (strain ATCC 204508 / S288c) OX=559292 GN=AIM18 PE=1 SV=1	6
P38885	YHR199C	AIM46	SGD:S000001242	Altered inheritance of mitochondria protein 46, mitochondrial OS=Saccharomyces cerevisiae (strain ATCC 204508 / S288c) OX=559292 GN=AIM46 PE=1 SV=1	2
P11792	YHR205W	SCH9	SGD:S000001248	Serine/threonine-protein kinase SCH9 OS=Saccharomyces cerevisiae (strain ATCC 204508 / S288c) OX=559292 GN=SCH9 PE=1 SV=3	4
P38889	YHR206W	SKN7	SGD:S000001249	Transcription factor SKN7 OS=Saccharomyces cerevisiae (strain ATCC 204508 / S288c) OX=559292 GN=SKN7 PE=1 SV=1	2
P38890	YHR207C	SET5	SGD:S000001250	Putative protein lysine methyltransferase SET5 OS=Saccharomyces cerevisiae (strain ATCC 204508 / S288c) OX=559292 GN=SET5 PE=1 SV=1	2
P38892	YHR209W	CRG1	SGD:S000001252	Probable S-adenosylmethionine-dependent methyltransferase CRG1 OS=Saccharomyces cerevisiae (strain ATCC 204508 / S288c) OX=559292 GN=CRG1 PE=1 SV=1	2
Q3E7Z5	YIL002W-A	CMI7	SGD:S000028835	Uncharacterized protein YIL002W-A OS=Saccharomyces cerevisiae (strain ATCC 204508 / S288c) OX=559292 GN=YIL002W-A PE=1 SV=1	5
P40558	YIL003W	CFD1	SGD:S000001265	Cytosolic Fe-S cluster assembly factor CFD1 OS=Saccharomyces cerevisiae (strain ATCC 204508 / S288c) OX=559292 GN=CFD1 PE=1 SV=1	2
P22804	YIL004C	BET1	SGD:S000001266	Protein transport protein BET1 OS=Saccharomyces cerevisiae (strain ATCC 204508 / S288c) OX=559292 GN=BET1 PE=1 SV=1	1
P40557	YIL005W	EPS1	SGD:S000001267	ER-retained PMA1-suppressing protein 1 OS=Saccharomyces cerevisiae (strain ATCC 204508 / S288c) OX=559292 GN=EPS1 PE=1 SV=1	3
P40555	YIL007C	NAS2	SGD:S000001269	Probable 26S proteasome regulatory subunit p27 OS=Saccharomyces cerevisiae (strain ATCC 204508 / S288c) OX=559292 GN=NAS2 PE=1 SV=1	3
P40554	YIL008W	URM1	SGD:S000001270	Ubiquitin-related modifier 1 OS=Saccharomyces cerevisiae (strain ATCC 204508 / S288c) OX=559292 GN=URM1 PE=1 SV=1	3
P40553	YIL010W	DOT5	SGD:S000001272	Peroxiredoxin DOT5 OS=Saccharomyces cerevisiae (strain ATCC 204508 / S288c) OX=559292 GN=DOT5 PE=1 SV=1	2
P12630	YIL015W	BAR1	SGD:S000001277	Barrierpepsin OS=Saccharomyces cerevisiae (strain ATCC 204508 / S288c) OX=559292 GN=BAR1 PE=1 SV=1	6
P40548	YIL016W	SNL1	SGD:S000001278	HSP70 co-chaperone SNL1 OS=Saccharomyces cerevisiae (strain ATCC 204508 / S288c) OX=559292 GN=SNL1 PE=1 SV=1	6
P40545	YIL020C	HIS6	SGD:S000001282	1-(5-phosphoribosyl)-5-[(5-phosphoribosylamino)methylideneamino] imidazole-4-carboxamide isomerase OS=Saccharomyces cerevisiae (strain ATCC 204508 / S288c) OX=559292 GN=HIS6 PE=1 SV=1	3
Q01852	YIL022W	TIM44	SGD:S000001284	Mitochondrial import inner membrane translocase subunit TIM44 OS=Saccharomyces cerevisiae (strain ATCC 204508 / S288c) OX=559292 GN=TIM44 PE=1 SV=1	13
P40541	YIL026C	IRR1	SGD:S000001288	Cohesin subunit SCC3 OS=Saccharomyces cerevisiae (strain ATCC 204508 / S288c) OX=559292 GN=IRR1 PE=1 SV=1	2
P40318	YIL030C	SSM4	SGD:S000001292	ERAD-associated E3 ubiquitin-protein ligase DOA10 OS=Saccharomyces cerevisiae (strain ATCC 204508 / S288c) OX=559292 GN=SSM4 PE=1 SV=1	1
P15790	YIL035C	CKA1	SGD:S000001297	Casein kinase II subunit alpha OS=Saccharomyces cerevisiae (strain ATCC 204508 / S288c) OX=559292 GN=CKA1 PE=1 SV=1	1
P40535	YIL036W	CST6	SGD:S000001298	ATF/CREB activator 2 OS=Saccharomyces cerevisiae (strain ATCC 204508 / S288c) OX=559292 GN=CST6 PE=1 SV=1	8
P40533	YIL039W	TED1	SGD:S000001301	Protein TED1 OS=Saccharomyces cerevisiae (strain ATCC 204508 / S288c) OX=559292 GN=TED1 PE=1 SV=1	6
P40532	YIL040W	APQ12	SGD:S000001302	Nuclear membrane organization protein APQ12 OS=Saccharomyces cerevisiae (strain ATCC 204508 / S288c) OX=559292 GN=APQ12 PE=1 SV=1	1
P40528	YIL047C	SYG1	SGD:S000001309	Protein SYG1 OS=Saccharomyces cerevisiae (strain ATCC 204508 / S288c) OX=559292 GN=SYG1 PE=1 SV=1	3
P40186	YIL050W	PCL7	SGD:S000001312	PHO85 cyclin-7 OS=Saccharomyces cerevisiae (strain ATCC 204508 / S288c) OX=559292 GN=PCL7 PE=1 SV=3	4
P40523	YIL055C		SGD:S000001317	Uncharacterized protein YIL055C OS=Saccharomyces cerevisiae (strain ATCC 204508 / S288c) OX=559292 GN=YIL055C PE=1 SV=1	1
Q00916	YIL061C	SNP1	SGD:S000001323	U1 small nuclear ribonucleoprotein 70 kDa homolog OS=Saccharomyces cerevisiae (strain ATCC 204508 / S288c) OX=559292 GN=SNP1 PE=1 SV=1	1
P40516	YIL064W	EFM4	SGD:S000001326	Protein-lysine N-methyltransferase EFM4 OS=Saccharomyces cerevisiae (strain ATCC 204508 / S288c) OX=559292 GN=EFM4 PE=1 SV=1	2
P32844	YIL068C	SEC6	SGD:S000001330	Exocyst complex component SEC6 OS=Saccharomyces cerevisiae (strain ATCC 204508 / S288c) OX=559292 GN=SEC6 PE=1 SV=2	2
P40508	YIL077C	RCI37	SGD:S000001339	PUP1 protein homolog OS=Saccharomyces cerevisiae (strain ATCC 204508 / S288c) OX=559292 GN=YIL077C PE=1 SV=1	4
P40505	YIL084C	SDS3	SGD:S000001346	Transcriptional regulatory protein SDS3 OS=Saccharomyces cerevisiae (strain ATCC 204508 / S288c) OX=559292 GN=SDS3 PE=1 SV=1	4
P40502	YIL087C	AIM19	SGD:S000001349	Altered inheritance of mitochondria protein 19, mitochondrial OS=Saccharomyces cerevisiae (strain ATCC 204508 / S288c) OX=559292 GN=AIM19 PE=1 SV=1	2
P40494	YIL095W	PRK1	SGD:S000001357	Actin-regulating kinase PRK1 OS=Saccharomyces cerevisiae (strain ATCC 204508 / S288c) OX=559292 GN=PRK1 PE=1 SV=1	2
P40492	YIL097W	FYV10	SGD:S000001359	Protein FYV10 OS=Saccharomyces cerevisiae (strain ATCC 204508 / S288c) OX=559292 GN=FYV10 PE=1 SV=1	5
P40491	YIL098C	FMC1	SGD:S000001360	ATP synthase assembly factor FMC1, mitochondrial OS=Saccharomyces cerevisiae (strain ATCC 204508 / S288c) OX=559292 GN=FMC1 PE=1 SV=1	10
P40485	YIL105C	SLM1	SGD:S000001367	Phosphatidylinositol 4,5-bisphosphate-binding protein SLM1 OS=Saccharomyces cerevisiae (strain ATCC 204508 / S288c) OX=559292 GN=SLM1 PE=1 SV=1	5
P40484	YIL106W	MOB1	SGD:S000001368	DBF2 kinase activator protein MOB1 OS=Saccharomyces cerevisiae (strain ATCC 204508 / S288c) OX=559292 GN=MOB1 PE=1 SV=2	11
P40433	YIL107C	PFK26	SGD:S000001369	6-phosphofructo-2-kinase 1 OS=Saccharomyces cerevisiae (strain ATCC 204508 / S288c) OX=559292 GN=PFK26 PE=1 SV=1	2
P40483	YIL108W		SGD:S000001370	Putative zinc metalloproteinase YIL108W OS=Saccharomyces cerevisiae (strain ATCC 204508 / S288c) OX=559292 GN=YIL108W PE=1 SV=1	4
P40480	YIL112W	HOS4	SGD:S000001374	Protein HOS4 OS=Saccharomyces cerevisiae (strain ATCC 204508 / S288c) OX=559292 GN=HOS4 PE=1 SV=1	3
P40477	YIL115C	NUP159	SGD:S000001377	Nucleoporin NUP159 OS=Saccharomyces cerevisiae (strain ATCC 204508 / S288c) OX=559292 GN=NUP159 PE=1 SV=1	9
P07172	YIL116W	HIS5	SGD:S000001378	Histidinol-phosphate aminotransferase OS=Saccharomyces cerevisiae (strain ATCC 204508 / S288c) OX=559292 GN=HIS5 PE=3 SV=2	1
P40472	YIL123W	SIM1	SGD:S000001385	Probable secreted beta-glucosidase SIM1 OS=Saccharomyces cerevisiae (strain ATCC 204508 / S288c) OX=559292 GN=SIM1 PE=1 SV=2	1
P40470	YIL127C	RRT14	SGD:S000001389	Regulator of rDNA transcription protein 14 OS=Saccharomyces cerevisiae (strain ATCC 204508 / S288c) OX=559292 GN=RRT14 PE=1 SV=1	4
P40469	YIL128W	MET18	SGD:S000001390	DNA repair/transcription protein MET18/MMS19 OS=Saccharomyces cerevisiae (strain ATCC 204508 / S288c) OX=559292 GN=MET18 PE=1 SV=1	1
P40468	YIL129C	TAO3	SGD:S000001391	Cell morphogenesis protein PAG1 OS=Saccharomyces cerevisiae (strain ATCC 204508 / S288c) OX=559292 GN=TAO3 PE=1 SV=1	1
P40467	YIL130W	ASG1	SGD:S000001392	Activator of stress genes 1 OS=Saccharomyces cerevisiae (strain ATCC 204508 / S288c) OX=559292 GN=ASG1 PE=1 SV=1	7
P40466	YIL131C	FKH1	SGD:S000001393	Fork head protein homolog 1 OS=Saccharomyces cerevisiae (strain ATCC 204508 / S288c) OX=559292 GN=FKH1 PE=1 SV=1	2
P32351	YIL154C	IMP21	SGD:S000001416	Sugar utilization regulatory protein IMP2 OS=Saccharomyces cerevisiae (strain ATCC 204508 / S288c) OX=559292 GN=IMP2' PE=1 SV=2	6
P27796	YIL160C	POT1	SGD:S000001422	3-ketoacyl-CoA thiolase, peroxisomal OS=Saccharomyces cerevisiae (strain ATCC 204508 / S288c) OX=559292 GN=POT1 PE=1 SV=1	6
P0CW40	YIL172C	IMA3	SGD:S000001434	Oligo-1,6-glucosidase IMA3 OS=Saccharomyces cerevisiae (strain ATCC 204508 / S288c) OX=559292 GN=IMA3 PE=1 SV=1	12
P40563	YIR003W	AIM21	SGD:S000001442	Altered inheritance of mitochondria protein 21 OS=Saccharomyces cerevisiae (strain ATCC 204508 / S288c) OX=559292 GN=AIM21 PE=1 SV=1	48
P40566	YIR007W	EGH1	SGD:S000001446	Ergosteryl-beta-glucosidase OS=Saccharomyces cerevisiae (strain ATCC 204508 / S288c) OX=559292 GN=EGH1 PE=1 SV=1	5
P10363	YIR008C	PRI1	SGD:S000001447	DNA primase small subunit OS=Saccharomyces cerevisiae (strain ATCC 204508 / S288c) OX=559292 GN=PRI1 PE=1 SV=2	2
P40567	YIR009W	MSL1	SGD:S000001448	U2 small nuclear ribonucleoprotein B'' OS=Saccharomyces cerevisiae (strain ATCC 204508 / S288c) OX=559292 GN=MSL1 PE=1 SV=1	4
P35184	YIR012W	SQT1	SGD:S000001451	Ribosome assembly protein SQT1 OS=Saccharomyces cerevisiae (strain ATCC 204508 / S288c) OX=559292 GN=SQT1 PE=1 SV=2	10
P40576	YIR024C	INA22	SGD:S000001463	Inner membrane assembly complex subunit 22 OS=Saccharomyces cerevisiae (strain ATCC 204508 / S288c) OX=559292 GN=INA22 PE=1 SV=1	2
P38998	YIR034C	LYS1	SGD:S000001473	Saccharopine dehydrogenase [NAD(+), L-lysine-forming] OS=Saccharomyces cerevisiae (strain ATCC 204508 / S288c) OX=559292 GN=LYS1 PE=1 SV=3	10
P40579	YIR035C	NRE1	SGD:S000001474	Uncharacterized oxidoreductase YIR035C OS=Saccharomyces cerevisiae (strain ATCC 204508 / S288c) OX=559292 GN=YIR035C PE=1 SV=1	2
P41543	YJL002C	OST1	SGD:S000003539	Dolichyl-diphosphooligosaccharide--protein glycosyltransferase subunit 1 OS=Saccharomyces cerevisiae (strain ATCC 204508 / S288c) OX=559292 GN=OST1 PE=1 SV=1	11
P47081	YJL003W	COX16	SGD:S000003540	Cytochrome c oxidase assembly protein COX16, mitochondrial OS=Saccharomyces cerevisiae (strain ATCC 204508 / S288c) OX=559292 GN=COX16 PE=1 SV=1	1
P08678	YJL005W	CYR1	SGD:S000003542	Adenylate cyclase OS=Saccharomyces cerevisiae (strain ATCC 204508 / S288c) OX=559292 GN=CYR1 PE=1 SV=2	14
P46962	YJL006C	CTK2	SGD:S000003543	CTD kinase subunit beta OS=Saccharomyces cerevisiae (strain ATCC 204508 / S288c) OX=559292 GN=CTK2 PE=1 SV=1	1
P47077	YJL010C	NOP9	SGD:S000003547	Nucleolar protein 9 OS=Saccharomyces cerevisiae (strain ATCC 204508 / S288c) OX=559292 GN=NOP9 PE=1 SV=1	2
P47076	YJL011C	RPC17	SGD:S000003548	DNA-directed RNA polymerase III subunit RPC9 OS=Saccharomyces cerevisiae (strain ATCC 204508 / S288c) OX=559292 GN=RPC17 PE=1 SV=2	2
P47064	YJL024C	APS3	SGD:S000003561	AP-3 complex subunit sigma OS=Saccharomyces cerevisiae (strain ATCC 204508 / S288c) OX=559292 GN=APS3 PE=1 SV=1	3
P47061	YJL029C	VPS53	SGD:S000003566	Vacuolar protein sorting-associated protein 53 OS=Saccharomyces cerevisiae (strain ATCC 204508 / S288c) OX=559292 GN=VPS53 PE=1 SV=1	4
P40958	YJL030W	MAD2	SGD:S000003567	Mitotic spindle checkpoint component MAD2 OS=Saccharomyces cerevisiae (strain ATCC 204508 / S288c) OX=559292 GN=MAD2 PE=1 SV=1	3
P20448	YJL033W	HCA4	SGD:S000003570	ATP-dependent RNA helicase HCA4 OS=Saccharomyces cerevisiae (strain ATCC 204508 / S288c) OX=559292 GN=HCA4 PE=1 SV=2	3
P47054	YJL039C	NUP192	SGD:S000003576	Nucleoporin NUP192 OS=Saccharomyces cerevisiae (strain ATCC 204508 / S288c) OX=559292 GN=NUP192 PE=1 SV=1	1
P14907	YJL041W	NSP1	SGD:S000003577	Nucleoporin NSP1 OS=Saccharomyces cerevisiae (strain ATCC 204508 / S288c) OX=559292 GN=NSP1 PE=1 SV=1	4
P43638	YJL042W	MHP1	SGD:S000003578	MAP-homologous protein 1 OS=Saccharomyces cerevisiae (strain ATCC 204508 / S288c) OX=559292 GN=MHP1 PE=1 SV=1	34
P32806	YJL044C	GYP6	SGD:S000003580	GTPase-activating protein GYP6 OS=Saccharomyces cerevisiae (strain ATCC 204508 / S288c) OX=559292 GN=GYP6 PE=1 SV=2	3
P47051	YJL046W	AIM22	SGD:S000003582	Putative lipoate-protein ligase A OS=Saccharomyces cerevisiae (strain ATCC 204508 / S288c) OX=559292 GN=AIM22 PE=3 SV=2	2
P47048	YJL049W	CHM7	SGD:S000003585	Uncharacterized protein YJL049W OS=Saccharomyces cerevisiae (strain ATCC 204508 / S288c) OX=559292 GN=YJL049W PE=1 SV=1	2
P47047	YJL050W	MTR4	SGD:S000003586	ATP-dependent RNA helicase DOB1 OS=Saccharomyces cerevisiae (strain ATCC 204508 / S288c) OX=559292 GN=MTR4 PE=1 SV=1	6
P40335	YJL053W	PEP8	SGD:S000003589	Carboxypeptidase Y-deficient protein 8 OS=Saccharomyces cerevisiae (strain ATCC 204508 / S288c) OX=559292 GN=PEP8 PE=1 SV=2	2
P47045	YJL054W	TIM54	SGD:S000003590	Mitochondrial import inner membrane translocase subunit TIM54 OS=Saccharomyces cerevisiae (strain ATCC 204508 / S288c) OX=559292 GN=TIM54 PE=1 SV=1	6
P40368	YJL061W	NUP82	SGD:S000003597	Nucleoporin NUP82 OS=Saccharomyces cerevisiae (strain ATCC 204508 / S288c) OX=559292 GN=NUP82 PE=1 SV=2	1
P40367	YJL062W	LAS21	SGD:S000003598	GPI ethanolamine phosphate transferase 2 OS=Saccharomyces cerevisiae (strain ATCC 204508 / S288c) OX=559292 GN=LAS21 PE=1 SV=1	1
P40363	YJL068C		SGD:S000003604	S-formylglutathione hydrolase OS=Saccharomyces cerevisiae (strain ATCC 204508 / S288c) OX=559292 GN=YJL068C PE=1 SV=1	46
P40362	YJL069C	UTP18	SGD:S000003605	U3 small nucleolar RNA-associated protein 18 OS=Saccharomyces cerevisiae (strain ATCC 204508 / S288c) OX=559292 GN=UTP18 PE=1 SV=1	2
P40358	YJL073W	JEM1	SGD:S000003609	DnaJ-like chaperone JEM1 OS=Saccharomyces cerevisiae (strain ATCC 204508 / S288c) OX=559292 GN=JEM1 PE=1 SV=3	1
P47037	YJL074C	SMC3	SGD:S000003610	Structural maintenance of chromosomes protein 3 OS=Saccharomyces cerevisiae (strain ATCC 204508 / S288c) OX=559292 GN=SMC3 PE=1 SV=1	3
P80428	YJL081C	ARP4	SGD:S000003617	Actin-related protein 4 OS=Saccharomyces cerevisiae (strain ATCC 204508 / S288c) OX=559292 GN=ARP4 PE=1 SV=1	2
P47031	YJL082W	IML2	SGD:S000003618	Inclusion body clearance protein IML2 OS=Saccharomyces cerevisiae (strain ATCC 204508 / S288c) OX=559292 GN=IML2 PE=1 SV=1	2
P47029	YJL084C	ALY2	SGD:S000003620	Arrestin-related trafficking adapter 3 OS=Saccharomyces cerevisiae (strain ATCC 204508 / S288c) OX=559292 GN=ALY2 PE=1 SV=2	8
P19658	YJL085W	EXO70	SGD:S000003621	Exocyst complex component EXO70 OS=Saccharomyces cerevisiae (strain ATCC 204508 / S288c) OX=559292 GN=EXO70 PE=1 SV=1	1
P09880	YJL087C	TRL1	SGD:S000003623	tRNA ligase OS=Saccharomyces cerevisiae (strain ATCC 204508 / S288c) OX=559292 GN=TRL1 PE=1 SV=1	2
P40858	YJL096W	MRPL49	SGD:S000003632	54S ribosomal protein L49, mitochondrial OS=Saccharomyces cerevisiae (strain ATCC 204508 / S288c) OX=559292 GN=MRPL49 PE=1 SV=2	2
P32477	YJL101C	GSH1	SGD:S000003637	Glutamate--cysteine ligase OS=Saccharomyces cerevisiae (strain ATCC 204508 / S288c) OX=559292 GN=GSH1 PE=1 SV=1	3
P39677	YJL102W	MEF2	SGD:S000003638	Ribosome-releasing factor 2, mitochondrial OS=Saccharomyces cerevisiae (strain ATCC 204508 / S288c) OX=559292 GN=MEF2 PE=1 SV=1	1
P42949	YJL104W	PAM16	SGD:S000003640	Mitochondrial import inner membrane translocase subunit TIM16 OS=Saccharomyces cerevisiae (strain ATCC 204508 / S288c) OX=559292 GN=PAM16 PE=1 SV=1	4
P42945	YJL109C	UTP10	SGD:S000003645	U3 small nucleolar RNA-associated protein 10 OS=Saccharomyces cerevisiae (strain ATCC 204508 / S288c) OX=559292 GN=UTP10 PE=1 SV=1	4
P47025	YJL112W	MDV1	SGD:S000003648	Mitochondrial division protein 1 OS=Saccharomyces cerevisiae (strain ATCC 204508 / S288c) OX=559292 GN=MDV1 PE=1 SV=1	3
P32447	YJL115W	ASF1	SGD:S000003651	Histone chaperone ASF1 OS=Saccharomyces cerevisiae (strain ATCC 204508 / S288c) OX=559292 GN=ASF1 PE=1 SV=1	1
P46956	YJL117W	PHO86	SGD:S000003653	Inorganic phosphate transporter PHO86 OS=Saccharomyces cerevisiae (strain ATCC 204508 / S288c) OX=559292 GN=PHO86 PE=1 SV=1	7
P47019	YJL122W	ALB1	SGD:S000003658	Ribosome biogenesis protein ALB1 OS=Saccharomyces cerevisiae (strain ATCC 204508 / S288c) OX=559292 GN=ALB1 PE=1 SV=1	2
P46959	YJL125C	GCD14	SGD:S000003661	tRNA (adenine(58)-N(1))-methyltransferase catalytic subunit TRM61 OS=Saccharomyces cerevisiae (strain ATCC 204508 / S288c) OX=559292 GN=GCD14 PE=1 SV=1	5
P47016	YJL126W	NIT2	SGD:S000003662	Deaminated glutathione amidase OS=Saccharomyces cerevisiae (strain ATCC 204508 / S288c) OX=559292 GN=NIT2 PE=1 SV=1	1
P08018	YJL128C	PBS2	SGD:S000003664	MAP kinase kinase PBS2 OS=Saccharomyces cerevisiae (strain ATCC 204508 / S288c) OX=559292 GN=PBS2 PE=1 SV=4	4
P47015	YJL131C	AIM23	SGD:S000003667	Altered inheritance of mitochondria protein 23, mitochondrial OS=Saccharomyces cerevisiae (strain ATCC 204508 / S288c) OX=559292 GN=AIM23 PE=1 SV=1	2
Q3E7A3	YJL133C-A	DPI8	SGD:S000028805	Uncharacterized protein YJL133C-A OS=Saccharomyces cerevisiae (strain ATCC 204508 / S288c) OX=559292 GN=YJL133C-A PE=1 SV=1	10
P47013	YJL134W	LCB3	SGD:S000003670	Dihydrosphingosine 1-phosphate phosphatase LCB3 OS=Saccharomyces cerevisiae (strain ATCC 204508 / S288c) OX=559292 GN=LCB3 PE=1 SV=1	2
P20433	YJL140W	RPB4	SGD:S000003676	DNA-directed RNA polymerase II subunit RPB4 OS=Saccharomyces cerevisiae (strain ATCC 204508 / S288c) OX=559292 GN=RPB4 PE=1 SV=1	4
P14680	YJL141C	YAK1	SGD:S000003677	Dual specificity protein kinase YAK1 OS=Saccharomyces cerevisiae (strain ATCC 204508 / S288c) OX=559292 GN=YAK1 PE=1 SV=1	3
P47008	YJL145W	SFH5	SGD:S000003681	Phosphatidylinositol transfer protein SFH5 OS=Saccharomyces cerevisiae (strain ATCC 204508 / S288c) OX=559292 GN=SFH5 PE=1 SV=1	10
P46958	YJL146W	IDS2	SGD:S000003682	IME2-dependent-signaling protein OS=Saccharomyces cerevisiae (strain ATCC 204508 / S288c) OX=559292 GN=IDS2 PE=1 SV=1	7
P47006	YJL148W	RPA34	SGD:S000003684	DNA-directed RNA polymerase I subunit RPA34 OS=Saccharomyces cerevisiae (strain ATCC 204508 / S288c) OX=559292 GN=RPA34 PE=1 SV=1	2
P47005	YJL149W	DAS1	SGD:S000003685	F-box protein DAS1 OS=Saccharomyces cerevisiae (strain ATCC 204508 / S288c) OX=559292 GN=DAS1 PE=1 SV=1	1
P14359	YJL151C	SNA3	SGD:S000003687	Protein SNA3 OS=Saccharomyces cerevisiae (strain ATCC 204508 / S288c) OX=559292 GN=SNA3 PE=1 SV=3	1
P34110	YJL154C	VPS35	SGD:S000003690	Vacuolar protein sorting-associated protein 35 OS=Saccharomyces cerevisiae (strain ATCC 204508 / S288c) OX=559292 GN=VPS35 PE=1 SV=2	4
P21268	YJL157C	FAR1	SGD:S000003693	Cyclin-dependent kinase inhibitor FAR1 OS=Saccharomyces cerevisiae (strain ATCC 204508 / S288c) OX=559292 GN=FAR1 PE=1 SV=2	1
P47001	YJL158C	CIS3	SGD:S000003694	Cell wall mannoprotein CIS3 OS=Saccharomyces cerevisiae (strain ATCC 204508 / S288c) OX=559292 GN=CIS3 PE=1 SV=1	25
P46998	YJL161W	FMP33	SGD:S000003697	Mitochondrial membrane protein FMP33 OS=Saccharomyces cerevisiae (strain ATCC 204508 / S288c) OX=559292 GN=FMP33 PE=1 SV=1	1
P38970	YJL165C	HAL5	SGD:S000003701	Serine/threonine-protein kinase HAL5 OS=Saccharomyces cerevisiae (strain ATCC 204508 / S288c) OX=559292 GN=HAL5 PE=1 SV=2	3
P08525	YJL166W	QCR8	SGD:S000003702	Cytochrome b-c1 complex subunit 8, mitochondrial OS=Saccharomyces cerevisiae (strain ATCC 204508 / S288c) OX=559292 GN=QCR8 PE=1 SV=2	8
P46995	YJL168C	SET2	SGD:S000003704	Histone-lysine N-methyltransferase, H3 lysine-36 specific OS=Saccharomyces cerevisiae (strain ATCC 204508 / S288c) OX=559292 GN=SET2 PE=1 SV=2	1
P46992	YJL171C	TOH1	SGD:S000003707	Cell wall protein YJL171C OS=Saccharomyces cerevisiae (strain ATCC 204508 / S288c) OX=559292 GN=YJL171C PE=1 SV=2	4
P26755	YJL173C	RFA3	SGD:S000003709	Replication factor A protein 3 OS=Saccharomyces cerevisiae (strain ATCC 204508 / S288c) OX=559292 GN=RFA3 PE=1 SV=1	3
P39005	YJL174W	KRE9	SGD:S000003710	Cell wall synthesis protein KRE9 OS=Saccharomyces cerevisiae (strain ATCC 204508 / S288c) OX=559292 GN=KRE9 PE=3 SV=1	3
P32591	YJL176C	SWI3	SGD:S000003712	SWI/SNF complex subunit SWI3 OS=Saccharomyces cerevisiae (strain ATCC 204508 / S288c) OX=559292 GN=SWI3 PE=1 SV=1	8
P46989	YJL178C	ATG27	SGD:S000003714	Autophagy-related protein 27 OS=Saccharomyces cerevisiae (strain ATCC 204508 / S288c) OX=559292 GN=ATG27 PE=1 SV=2	8
P22135	YJL180C	ATP12	SGD:S000003716	Protein ATP12, mitochondrial OS=Saccharomyces cerevisiae (strain ATCC 204508 / S288c) OX=559292 GN=ATP12 PE=1 SV=2	15
P46984	YJL184W	GON7	SGD:S000003720	EKC/KEOPS complex subunit GON7 OS=Saccharomyces cerevisiae (strain ATCC 204508 / S288c) OX=559292 GN=GON7 PE=1 SV=1	21
P46982	YJL186W	MNN5	SGD:S000003722	Alpha-1,2-mannosyltransferase MNN5 OS=Saccharomyces cerevisiae (strain ATCC 204508 / S288c) OX=559292 GN=MNN5 PE=1 SV=2	7
P39543	YJL192C	SOP4	SGD:S000003728	Protein SOP4 OS=Saccharomyces cerevisiae (strain ATCC 204508 / S288c) OX=559292 GN=SOP4 PE=1 SV=1	1
P39538	YJL197W	UBP12	SGD:S000003733	Ubiquitin carboxyl-terminal hydrolase 12 OS=Saccharomyces cerevisiae (strain ATCC 204508 / S288c) OX=559292 GN=UBP12 PE=1 SV=1	3
P32525	YJL201W	ECM25	SGD:S000003737	Protein ECM25 OS=Saccharomyces cerevisiae (strain ATCC 204508 / S288c) OX=559292 GN=ECM25 PE=1 SV=2	2
P32524	YJL203W	PRP21	SGD:S000003739	Pre-mRNA-splicing factor PRP21 OS=Saccharomyces cerevisiae (strain ATCC 204508 / S288c) OX=559292 GN=PRP21 PE=1 SV=1	4
P39531	YJL204C	RCY1	SGD:S000003740	Recyclin-1 OS=Saccharomyces cerevisiae (strain ATCC 204508 / S288c) OX=559292 GN=RCY1 PE=1 SV=4	1
Q02820	YJL205C	NCE101	SGD:S000003742	Non-classical export protein 1 OS=Saccharomyces cerevisiae (strain ATCC 204508 / S288c) OX=559292 GN=NCE101 PE=3 SV=1	1
P39526	YJL207C	LAA1	SGD:S000003743	AP-1 accessory protein LAA1 OS=Saccharomyces cerevisiae (strain ATCC 204508 / S288c) OX=559292 GN=LAA1 PE=1 SV=1	3
P40893	YJL217W	REE1	SGD:S000003753	Regulation of enolase protein 1 OS=Saccharomyces cerevisiae (strain ATCC 204508 / S288c) OX=559292 GN=REE1 PE=1 SV=1	40
P40892	YJL218W		SGD:S000003754	Putative acetyltransferase YJL218W OS=Saccharomyces cerevisiae (strain ATCC 204508 / S288c) OX=559292 GN=YJL218W PE=1 SV=1	2
P47082	YJR001W	AVT1	SGD:S000003761	Vacuolar amino acid transporter 1 OS=Saccharomyces cerevisiae (strain ATCC 204508 / S288c) OX=559292 GN=AVT1 PE=1 SV=1	4
P47083	YJR002W	MPP10	SGD:S000003762	U3 small nucleolar RNA-associated protein MPP10 OS=Saccharomyces cerevisiae (strain ATCC 204508 / S288c) OX=559292 GN=MPP10 PE=1 SV=1	11
P47084	YJR003C	MRX12	SGD:S000003763	MIOREX complex component 12 OS=Saccharomyces cerevisiae (strain ATCC 204508 / S288c) OX=559292 GN=MRX12 PE=1 SV=2	2
P46957	YJR006W	POL31	SGD:S000003766	DNA polymerase delta small subunit OS=Saccharomyces cerevisiae (strain ATCC 204508 / S288c) OX=559292 GN=POL31 PE=1 SV=1	1
P46965	YJR010C-A	SPC1	SGD:S000003770	Signal peptidase complex subunit SPC1 OS=Saccharomyces cerevisiae (strain ATCC 204508 / S288c) OX=559292 GN=SPC1 PE=1 SV=1	1
P41903	YJR019C	TES1	SGD:S000003780	Peroxisomal acyl-coenzyme A thioester hydrolase 1 OS=Saccharomyces cerevisiae (strain ATCC 204508 / S288c) OX=559292 GN=TES1 PE=1 SV=1	12
P47093	YJR022W	LSM8	SGD:S000003783	U6 snRNA-associated Sm-like protein LSm8 OS=Saccharomyces cerevisiae (strain ATCC 204508 / S288c) OX=559292 GN=LSM8 PE=1 SV=2	2
P47095	YJR024C	MDE1	SGD:S000003785	Methylthioribulose-1-phosphate dehydratase OS=Saccharomyces cerevisiae (strain ATCC 204508 / S288c) OX=559292 GN=MDE1 PE=1 SV=1	1
P47104	YJR033C	RAV1	SGD:S000003794	Regulator of V-ATPase in vacuolar membrane protein 1 OS=Saccharomyces cerevisiae (strain ATCC 204508 / S288c) OX=559292 GN=RAV1 PE=1 SV=1	3
Q02772	YJR034W	PET191	SGD:S000003795	Mitochondrial protein PET191 OS=Saccharomyces cerevisiae (strain ATCC 204508 / S288c) OX=559292 GN=PET191 PE=1 SV=1	8
P37020	YJR040W	GEF1	SGD:S000003801	Anion/proton exchange transporter GEF1 OS=Saccharomyces cerevisiae (strain ATCC 204508 / S288c) OX=559292 GN=GEF1 PE=1 SV=2	1
P47108	YJR041C	URB2	SGD:S000003802	Nucleolar pre-ribosomal-associated protein 2 OS=Saccharomyces cerevisiae (strain ATCC 204508 / S288c) OX=559292 GN=URB2 PE=1 SV=1	4
P47112	YJR046W	TAH11	SGD:S000003807	Cell division cycle protein CDT1 OS=Saccharomyces cerevisiae (strain ATCC 204508 / S288c) OX=559292 GN=TAH11 PE=1 SV=1	2
P21373	YJR049C	UTR1	SGD:S000003810	NAD(+) kinase OS=Saccharomyces cerevisiae (strain ATCC 204508 / S288c) OX=559292 GN=UTR1 PE=1 SV=2	8
P21375	YJR051W	OSM1	SGD:S000003812	Fumarate reductase 2 OS=Saccharomyces cerevisiae (strain ATCC 204508 / S288c) OX=559292 GN=OSM1 PE=1 SV=3	25
Q00381	YJR058C	APS2	SGD:S000003819	AP-2 complex subunit sigma OS=Saccharomyces cerevisiae (strain ATCC 204508 / S288c) OX=559292 GN=APS2 PE=1 SV=1	1
P47116	YJR059W	PTK2	SGD:S000003820	Serine/threonine-protein kinase PTK2/STK2 OS=Saccharomyces cerevisiae (strain ATCC 204508 / S288c) OX=559292 GN=PTK2 PE=1 SV=1	7
P17106	YJR060W	CBF1	SGD:S000003821	Centromere-binding protein 1 OS=Saccharomyces cerevisiae (strain ATCC 204508 / S288c) OX=559292 GN=CBF1 PE=1 SV=2	36
P40354	YJR062C	NTA1	SGD:S000003823	Protein N-terminal amidase OS=Saccharomyces cerevisiae (strain ATCC 204508 / S288c) OX=559292 GN=NTA1 PE=1 SV=1	1
P32529	YJR063W	RPA12	SGD:S000003824	DNA-directed RNA polymerase I subunit RPA12 OS=Saccharomyces cerevisiae (strain ATCC 204508 / S288c) OX=559292 GN=RPA12 PE=1 SV=1	3
P35169	YJR066W	TOR1	SGD:S000003827	Serine/threonine-protein kinase TOR1 OS=Saccharomyces cerevisiae (strain ATCC 204508 / S288c) OX=559292 GN=TOR1 PE=1 SV=3	3
P47128	YJR082C	EAF6	SGD:S000003842	Chromatin modification-related protein EAF6 OS=Saccharomyces cerevisiae (strain ATCC 204508 / S288c) OX=559292 GN=EAF6 PE=1 SV=1	3
P47129	YJR083C	ACF4	SGD:S000003843	Assembly-complementing factor 4 OS=Saccharomyces cerevisiae (strain ATCC 204508 / S288c) OX=559292 GN=ACF4 PE=1 SV=1	7
P47131	YJR085C	TMH11	SGD:S000003845	TMEM14 protein homolog YJR085C OS=Saccharomyces cerevisiae (strain ATCC 204508 / S288c) OX=559292 GN=YJR085C PE=1 SV=1	1
P18852	YJR086W	STE18	SGD:S000003846	Guanine nucleotide-binding protein subunit gamma OS=Saccharomyces cerevisiae (strain ATCC 204508 / S288c) OX=559292 GN=STE18 PE=1 SV=1	3
P47135	YJR091C	JSN1	SGD:S000003851	Protein JSN1 OS=Saccharomyces cerevisiae (strain ATCC 204508 / S288c) OX=559292 GN=JSN1 PE=1 SV=1	8
P47136	YJR092W	BUD4	SGD:S000003852	Bud site selection protein 4 OS=Saccharomyces cerevisiae (strain ATCC 204508 / S288c) OX=559292 GN=BUD4 PE=1 SV=2	14
P45976	YJR093C	FIP1	SGD:S000003853	Pre-mRNA polyadenylation factor FIP1 OS=Saccharomyces cerevisiae (strain ATCC 204508 / S288c) OX=559292 GN=FIP1 PE=1 SV=1	9
P47139	YJR098C		SGD:S000003859	Uncharacterized protein YJR098C OS=Saccharomyces cerevisiae (strain ATCC 204508 / S288c) OX=559292 GN=YJR098C PE=1 SV=2	1
P35127	YJR099W	YUH1	SGD:S000003860	Ubiquitin carboxyl-terminal hydrolase YUH1 OS=Saccharomyces cerevisiae (strain ATCC 204508 / S288c) OX=559292 GN=YUH1 PE=1 SV=1	3
P47140	YJR100C	AIM25	SGD:S000003861	Altered inheritance rate of mitochondria protein 25 OS=Saccharomyces cerevisiae (strain ATCC 204508 / S288c) OX=559292 GN=AIM25 PE=1 SV=1	2
P47141	YJR101W	RSM26	SGD:S000003862	37S ribosomal protein S26, mitochondrial OS=Saccharomyces cerevisiae (strain ATCC 204508 / S288c) OX=559292 GN=RSM26 PE=1 SV=1	5
P47142	YJR102C	VPS25	SGD:S000003863	Vacuolar protein-sorting-associated protein 25 OS=Saccharomyces cerevisiae (strain ATCC 204508 / S288c) OX=559292 GN=VPS25 PE=1 SV=1	5
P0CT86	YJR107C-A		SGD:S000303810	Uncharacterized protein YJR107C-A OS=Saccharomyces cerevisiae (strain ATCC 204508 / S288c) OX=559292 GN=YJR107C-A PE=1 SV=1	3
P47148	YJR111C	PXP2	SGD:S000003872	Peroxisomal protein 2 OS=Saccharomyces cerevisiae (strain ATCC 204508 / S288c) OX=559292 GN=PXP2 PE=1 SV=1	3
P47150	YJR113C	RSM7	SGD:S000003874	37S ribosomal protein S7, mitochondrial OS=Saccharomyces cerevisiae (strain ATCC 204508 / S288c) OX=559292 GN=RSM7 PE=1 SV=1	8
P47156	YJR119C	JHD2	SGD:S000003880	Histone demethylase JHD2 OS=Saccharomyces cerevisiae (strain ATCC 204508 / S288c) OX=559292 GN=JHD2 PE=1 SV=1	176
P47158	YJR122W	IBA57	SGD:S000003883	Putative transferase CAF17, mitochondrial OS=Saccharomyces cerevisiae (strain ATCC 204508 / S288c) OX=559292 GN=IBA57 PE=1 SV=1	1
P46974	YJR127C	RSF2	SGD:S000003888	Respiration factor 2 OS=Saccharomyces cerevisiae (strain ATCC 204508 / S288c) OX=559292 GN=RSF2 PE=1 SV=1	2
P32906	YJR131W	MNS1	SGD:S000003892	Endoplasmic reticulum mannosyl-oligosaccharide 1,2-alpha-mannosidase OS=Saccharomyces cerevisiae (strain ATCC 204508 / S288c) OX=559292 GN=MNS1 PE=1 SV=1	8
P47166	YJR134C	SGM1	SGD:S000003895	Protein SGM1 OS=Saccharomyces cerevisiae (strain ATCC 204508 / S288c) OX=559292 GN=SGM1 PE=1 SV=1	18
P57744	YJR135W-A	TIM8	SGD:S000007348	Mitochondrial import inner membrane translocase subunit TIM8 OS=Saccharomyces cerevisiae (strain ATCC 204508 / S288c) OX=559292 GN=TIM8 PE=1 SV=1	18
P47170	YJR138W	IML1	SGD:S000003899	Vacuolar membrane-associated protein IML1 OS=Saccharomyces cerevisiae (strain ATCC 204508 / S288c) OX=559292 GN=IML1 PE=1 SV=1	1
P46971	YJR143C	PMT4	SGD:S000003904	Dolichyl-phosphate-mannose--protein mannosyltransferase 4 OS=Saccharomyces cerevisiae (strain ATCC 204508 / S288c) OX=559292 GN=PMT4 PE=1 SV=1	7
P47177	YJR149W		SGD:S000003910	Putative nitronate monooxygenase OS=Saccharomyces cerevisiae (strain ATCC 204508 / S288c) OX=559292 GN=YJR149W PE=1 SV=2	13
P47181	YJR154W		SGD:S000003915	Uncharacterized protein YJR154W OS=Saccharomyces cerevisiae (strain ATCC 204508 / S288c) OX=559292 GN=YJR154W PE=1 SV=1	1
Q02196	YKL001C	MET14	SGD:S000001484	Adenylyl-sulfate kinase OS=Saccharomyces cerevisiae (strain ATCC 204508 / S288c) OX=559292 GN=MET14 PE=1 SV=1	1
P36108	YKL002W	DID4	SGD:S000001485	DOA4-independent degradation protein 4 OS=Saccharomyces cerevisiae (strain ATCC 204508 / S288c) OX=559292 GN=DID4 PE=1 SV=2	11
P28778	YKL003C	MRP17	SGD:S000001486	37S ribosomal protein MRP17, mitochondrial OS=Saccharomyces cerevisiae (strain ATCC 204508 / S288c) OX=559292 GN=MRP17 PE=1 SV=1	2
P36107	YKL004W	AUR1	SGD:S000001487	Inositol phosphorylceramide synthase catalytic subunit AUR1 OS=Saccharomyces cerevisiae (strain ATCC 204508 / S288c) OX=559292 GN=AUR1 PE=1 SV=1	1
P43682	YKL006C-A	SFT1	SGD:S000002101	Protein transport protein SFT1 OS=Saccharomyces cerevisiae (strain ATCC 204508 / S288c) OX=559292 GN=SFT1 PE=1 SV=1	1
P33201	YKL009W	MRT4	SGD:S000001492	Ribosome assembly factor MRT4 OS=Saccharomyces cerevisiae (strain ATCC 204508 / S288c) OX=559292 GN=MRT4 PE=1 SV=1	5
P33202	YKL010C	UFD4	SGD:S000001493	Ubiquitin fusion degradation protein 4 OS=Saccharomyces cerevisiae (strain ATCC 204508 / S288c) OX=559292 GN=UFD4 PE=1 SV=1	5
P34241	YKL014C	URB1	SGD:S000001497	Nucleolar pre-ribosomal-associated protein 1 OS=Saccharomyces cerevisiae (strain ATCC 204508 / S288c) OX=559292 GN=URB1 PE=1 SV=2	3
P34243	YKL017C	HCS1	SGD:S000001500	DNA polymerase alpha-associated DNA helicase A OS=Saccharomyces cerevisiae (strain ATCC 204508 / S288c) OX=559292 GN=HCS1 PE=1 SV=1	2
P36104	YKL018W	SWD2	SGD:S000001501	COMPASS component SWD2 OS=Saccharomyces cerevisiae (strain ATCC 204508 / S288c) OX=559292 GN=SWD2 PE=1 SV=1	7
P29703	YKL019W	RAM2	SGD:S000001502	Protein farnesyltransferase/geranylgeranyltransferase type-1 subunit alpha OS=Saccharomyces cerevisiae (strain ATCC 204508 / S288c) OX=559292 GN=RAM2 PE=1 SV=1	4
P36101	YKL027W	TCD2	SGD:S000001510	tRNA threonylcarbamoyladenosine dehydratase 2 OS=Saccharomyces cerevisiae (strain ATCC 204508 / S288c) OX=559292 GN=TCD2 PE=1 SV=1	6
P36100	YKL028W	TFA1	SGD:S000001511	Transcription initiation factor IIE subunit alpha OS=Saccharomyces cerevisiae (strain ATCC 204508 / S288c) OX=559292 GN=TFA1 PE=1 SV=1	4
P33417	YKL032C	IXR1	SGD:S000001515	Intrastrand cross-link recognition protein OS=Saccharomyces cerevisiae (strain ATCC 204508 / S288c) OX=559292 GN=IXR1 PE=1 SV=2	4
Q86ZR7	YKL033W-A		SGD:S000007242	Uncharacterized hydrolase YKL033W-A OS=Saccharomyces cerevisiae (strain ATCC 204508 / S288c) OX=559292 GN=YKL033W-A PE=3 SV=2	4
P32862	YKL038W	RGT1	SGD:S000001521	Glucose transport transcription regulator RGT1 OS=Saccharomyces cerevisiae (strain ATCC 204508 / S288c) OX=559292 GN=RGT1 PE=1 SV=1	2
P32857	YKL039W	PTM1	SGD:S000001522	Membrane protein PTM1 OS=Saccharomyces cerevisiae (strain ATCC 204508 / S288c) OX=559292 GN=PTM1 PE=1 SV=2	5
P36094	YKL042W	SPC42	SGD:S000001525	Spindle pole body component SPC42 OS=Saccharomyces cerevisiae (strain ATCC 204508 / S288c) OX=559292 GN=SPC42 PE=1 SV=1	14
P20457	YKL045W	PRI2	SGD:S000001528	DNA primase large subunit OS=Saccharomyces cerevisiae (strain ATCC 204508 / S288c) OX=559292 GN=PRI2 PE=1 SV=1	2
P36091	YKL046C	DCW1	SGD:S000001529	Mannan endo-1,6-alpha-mannosidase DCW1 OS=Saccharomyces cerevisiae (strain ATCC 204508 / S288c) OX=559292 GN=DCW1 PE=1 SV=1	3
P36090	YKL047W	ANR2	SGD:S000001530	Uncharacterized protein ANR2 OS=Saccharomyces cerevisiae (strain ATCC 204508 / S288c) OX=559292 GN=ANR2 PE=1 SV=1	1
P35735	YKL051W	SFK1	SGD:S000001534	Protein SFK1 OS=Saccharomyces cerevisiae (strain ATCC 204508 / S288c) OX=559292 GN=SFK1 PE=1 SV=1	2
O60200	YKL053C-A	MDM35	SGD:S000007243	Mitochondrial distribution and morphology protein 35 OS=Saccharomyces cerevisiae (strain ATCC 204508 / S288c) OX=559292 GN=MDM35 PE=1 SV=3	8
P35732	YKL054C	DEF1	SGD:S000001537	RNA polymerase II degradation factor 1 OS=Saccharomyces cerevisiae (strain ATCC 204508 / S288c) OX=559292 GN=DEF1 PE=1 SV=1	5
P35729	YKL057C	NUP120	SGD:S000001540	Nucleoporin NUP120 OS=Saccharomyces cerevisiae (strain ATCC 204508 / S288c) OX=559292 GN=NUP120 PE=1 SV=1	2
P35728	YKL059C	MPE1	SGD:S000001542	Protein MPE1 OS=Saccharomyces cerevisiae (strain ATCC 204508 / S288c) OX=559292 GN=MPE1 PE=1 SV=1	2
P33749	YKL062W	MSN4	SGD:S000001545	Zinc finger protein MSN4 OS=Saccharomyces cerevisiae (strain ATCC 204508 / S288c) OX=559292 GN=MSN4 PE=1 SV=1	3
P35724	YKL064W	MNR2	SGD:S000001547	Manganese resistance protein MNR2 OS=Saccharomyces cerevisiae (strain ATCC 204508 / S288c) OX=559292 GN=MNR2 PE=1 SV=1	9
Q02629	YKL068W	NUP100	SGD:S000001551	Nucleoporin NUP100/NSP100 OS=Saccharomyces cerevisiae (strain ATCC 204508 / S288c) OX=559292 GN=NUP100 PE=1 SV=1	9
P36088	YKL069W		SGD:S000001552	Free methionine-R-sulfoxide reductase OS=Saccharomyces cerevisiae (strain ATCC 204508 / S288c) OX=559292 GN=YKL069W PE=1 SV=1	2
P36016	YKL073W	LHS1	SGD:S000001556	Heat shock protein 70 homolog LHS1 OS=Saccharomyces cerevisiae (strain ATCC 204508 / S288c) OX=559292 GN=LHS1 PE=1 SV=1	4
P36084	YKL074C	MUD2	SGD:S000001557	Splicing factor MUD2 OS=Saccharomyces cerevisiae (strain ATCC 204508 / S288c) OX=559292 GN=MUD2 PE=1 SV=3	1
P36083	YKL075C	AAN1	SGD:S000001558	Uncharacterized protein YKL075C OS=Saccharomyces cerevisiae (strain ATCC 204508 / S288c) OX=559292 GN=YKL075C PE=1 SV=1	1
P36081	YKL077W	PSG1	SGD:S000001560	PMA1 stabilization in the Golgi protein 1 OS=Saccharomyces cerevisiae (strain ATCC 204508 / S288c) OX=559292 GN=PSG1 PE=1 SV=1	11
P32364	YKL079W	SMY1	SGD:S000001562	Kinesin-related protein SMY1 OS=Saccharomyces cerevisiae (strain ATCC 204508 / S288c) OX=559292 GN=SMY1 PE=1 SV=1	2
P36080	YKL082C	RRP14	SGD:S000001565	Ribosomal RNA-processing protein 14 OS=Saccharomyces cerevisiae (strain ATCC 204508 / S288c) OX=559292 GN=RRP14 PE=1 SV=1	3
P36077	YKL086W	SRX1	SGD:S000001569	Sulfiredoxin OS=Saccharomyces cerevisiae (strain ATCC 204508 / S288c) OX=559292 GN=SRX1 PE=1 SV=1	2
Q00873	YKL087C	CYT2	SGD:S000001570	Cytochrome c1 heme lyase OS=Saccharomyces cerevisiae (strain ATCC 204508 / S288c) OX=559292 GN=CYT2 PE=3 SV=1	9
P28321	YKL094W	YJU3	SGD:S000001577	Monoglyceride lipase OS=Saccharomyces cerevisiae (strain ATCC 204508 / S288c) OX=559292 GN=YJU3 PE=1 SV=2	5
P28320	YKL095W	YJU2	SGD:S000001578	Splicing factor YJU2 OS=Saccharomyces cerevisiae (strain ATCC 204508 / S288c) OX=559292 GN=YJU2 PE=1 SV=1	3
P34247	YKL099C	UTP11	SGD:S000001582	U3 small nucleolar RNA-associated protein 11 OS=Saccharomyces cerevisiae (strain ATCC 204508 / S288c) OX=559292 GN=UTP11 PE=1 SV=2	5
P34248	YKL100C	YPF1	SGD:S000001583	Probable intramembrane protease YKL100C OS=Saccharomyces cerevisiae (strain ATCC 204508 / S288c) OX=559292 GN=YKL100C PE=1 SV=1	4
P34250	YKL105C	SEG2	SGD:S000001588	Eisosome protein SEG2 OS=Saccharomyces cerevisiae (strain ATCC 204508 / S288c) OX=559292 GN=SEG2 PE=1 SV=1	2
P28708	YKL116C	PRR1	SGD:S000001599	Serine/threonine-protein kinase PRR1 OS=Saccharomyces cerevisiae (strain ATCC 204508 / S288c) OX=559292 GN=PRR1 PE=1 SV=1	1
P32341	YKL119C	VPH2	SGD:S000001602	Vacuolar ATPase assembly integral membrane protein VPH2 OS=Saccharomyces cerevisiae (strain ATCC 204508 / S288c) OX=559292 GN=VPH2 PE=1 SV=1	1
P32332	YKL120W	OAC1	SGD:S000001603	Mitochondrial oxaloacetate transport protein OS=Saccharomyces cerevisiae (strain ATCC 204508 / S288c) OX=559292 GN=OAC1 PE=1 SV=1	8
P32342	YKL122C	SRP21	SGD:S000001605	Signal recognition particle subunit SRP21 OS=Saccharomyces cerevisiae (strain ATCC 204508 / S288c) OX=559292 GN=SRP21 PE=1 SV=3	1
P36069	YKL128C	PMU1	SGD:S000001611	Probable phosphoglycerate mutase PMU1 OS=Saccharomyces cerevisiae (strain ATCC 204508 / S288c) OX=559292 GN=PMU1 PE=1 SV=1	5
P36000	YKL135C	APL2	SGD:S000001618	AP-1 complex subunit beta-1 OS=Saccharomyces cerevisiae (strain ATCC 204508 / S288c) OX=559292 GN=APL2 PE=1 SV=1	1
P36064	YKL137W	CMC1	SGD:S000001620	COX assembly mitochondrial protein OS=Saccharomyces cerevisiae (strain ATCC 204508 / S288c) OX=559292 GN=CMC1 PE=1 SV=2	10
P14063	YKL138C	MRPL31	SGD:S000001621	54S ribosomal protein L31, mitochondrial OS=Saccharomyces cerevisiae (strain ATCC 204508 / S288c) OX=559292 GN=MRPL31 PE=1 SV=1	1
P69852	YKL138C-A	HSK3	SGD:S000028421	DASH complex subunit HSK3 OS=Saccharomyces cerevisiae (strain ATCC 204508 / S288c) OX=559292 GN=HSK3 PE=1 SV=1	1
Q03957	YKL139W	CTK1	SGD:S000001622	CTD kinase subunit alpha OS=Saccharomyces cerevisiae (strain ATCC 204508 / S288c) OX=559292 GN=CTK1 PE=1 SV=1	2
P34163	YKL140W	TGL1	SGD:S000001623	Sterol esterase TGL1 OS=Saccharomyces cerevisiae (strain ATCC 204508 / S288c) OX=559292 GN=TGL1 PE=1 SV=1	8
P34078	YKL143W	LTV1	SGD:S000001626	Protein LTV1 OS=Saccharomyces cerevisiae (strain ATCC 204508 / S288c) OX=559292 GN=LTV1 PE=1 SV=2	9
P36062	YKL146W	AVT3	SGD:S000001629	Vacuolar amino acid transporter 3 OS=Saccharomyces cerevisiae (strain ATCC 204508 / S288c) OX=559292 GN=AVT3 PE=1 SV=1	4
P36059	YKL151C	NNR2	SGD:S000001634	ATP-dependent (S)-NAD(P)H-hydrate dehydratase OS=Saccharomyces cerevisiae (strain ATCC 204508 / S288c) OX=559292 GN=NNR2 PE=1 SV=1	8
P36057	YKL154W	SRP102	SGD:S000001637	Signal recognition particle receptor subunit beta OS=Saccharomyces cerevisiae (strain ATCC 204508 / S288c) OX=559292 GN=SRP102 PE=1 SV=1	3
Q03178	YKL164C	PIR1	SGD:S000001647	Cell wall mannoprotein PIR1 OS=Saccharomyces cerevisiae (strain ATCC 204508 / S288c) OX=559292 GN=PIR1 PE=1 SV=1	28
P36051	YKL165C	MCD4	SGD:S000001648	GPI ethanolamine phosphate transferase 1 OS=Saccharomyces cerevisiae (strain ATCC 204508 / S288c) OX=559292 GN=MCD4 PE=1 SV=1	4
P36049	YKL172W	EBP2	SGD:S000001655	rRNA-processing protein EBP2 OS=Saccharomyces cerevisiae (strain ATCC 204508 / S288c) OX=559292 GN=EBP2 PE=1 SV=1	26
P36048	YKL173W	SNU114	SGD:S000001656	Pre-mRNA-splicing factor SNU114 OS=Saccharomyces cerevisiae (strain ATCC 204508 / S288c) OX=559292 GN=SNU114 PE=1 SV=1	2
P34240	YKL175W	ZRT3	SGD:S000001658	Zinc-regulated transporter 3 OS=Saccharomyces cerevisiae (strain ATCC 204508 / S288c) OX=559292 GN=ZRT3 PE=1 SV=2	2
P34237	YKL179C	COY1	SGD:S000001662	Protein CASP OS=Saccharomyces cerevisiae (strain ATCC 204508 / S288c) OX=559292 GN=COY1 PE=1 SV=2	1
P32895	YKL181W	PRS1	SGD:S000001664	Ribose-phosphate pyrophosphokinase 1 OS=Saccharomyces cerevisiae (strain ATCC 204508 / S288c) OX=559292 GN=PRS1 PE=1 SV=1	2
P08432	YKL184W	SPE1	SGD:S000001667	Ornithine decarboxylase OS=Saccharomyces cerevisiae (strain ATCC 204508 / S288c) OX=559292 GN=SPE1 PE=1 SV=1	1
P34232	YKL186C	MTR2	SGD:S000001669	mRNA transport regulator MTR2 OS=Saccharomyces cerevisiae (strain ATCC 204508 / S288c) OX=559292 GN=MTR2 PE=1 SV=1	8
P34231	YKL187C	FAT3	SGD:S000001670	Uncharacterized protein YKL187C OS=Saccharomyces cerevisiae (strain ATCC 204508 / S288c) OX=559292 GN=YKL187C PE=1 SV=1	2
P25296	YKL190W	CNB1	SGD:S000001673	Calcineurin subunit B OS=Saccharomyces cerevisiae (strain ATCC 204508 / S288c) OX=559292 GN=CNB1 PE=1 SV=3	3
P32461	YKL191W	DPH2	SGD:S000001674	2-(3-amino-3-carboxypropyl)histidine synthase subunit 2 OS=Saccharomyces cerevisiae (strain ATCC 204508 / S288c) OX=559292 GN=DPH2 PE=1 SV=1	1
P32463	YKL192C	ACP1	SGD:S000001675	Acyl carrier protein, mitochondrial OS=Saccharomyces cerevisiae (strain ATCC 204508 / S288c) OX=559292 GN=ACP1 PE=1 SV=1	6
P32600	YKL203C	TOR2	SGD:S000001686	Serine/threonine-protein kinase TOR2 OS=Saccharomyces cerevisiae (strain ATCC 204508 / S288c) OX=559292 GN=TOR2 PE=1 SV=3	1
P33418	YKL205W	LOS1	SGD:S000001688	Exportin-T OS=Saccharomyces cerevisiae (strain ATCC 204508 / S288c) OX=559292 GN=LOS1 PE=1 SV=1	1
P36040	YKL206C	ADD66	SGD:S000001689	Proteasome assembly chaperone 2 OS=Saccharomyces cerevisiae (strain ATCC 204508 / S288c) OX=559292 GN=ADD66 PE=1 SV=1	3
P36036	YKL214C	YRA2	SGD:S000001697	RNA annealing protein YRA2 OS=Saccharomyces cerevisiae (strain ATCC 204508 / S288c) OX=559292 GN=YRA2 PE=1 SV=1	14
P28273	YKL215C	OXP1	SGD:S000001698	5-oxoprolinase OS=Saccharomyces cerevisiae (strain ATCC 204508 / S288c) OX=559292 GN=OXP1 PE=1 SV=2	18
P36007	YKL218C	SRY1	SGD:S000001701	L-threo-3-hydroxyaspartate ammonia-lyase OS=Saccharomyces cerevisiae (strain ATCC 204508 / S288c) OX=559292 GN=SRY1 PE=1 SV=1	1
Q02205	YKR007W	MEH1	SGD:S000001715	Protein MEH1 OS=Saccharomyces cerevisiae (strain ATCC 204508 / S288c) OX=559292 GN=MEH1 PE=1 SV=1	1
Q02206	YKR008W	RSC4	SGD:S000001716	Chromatin structure-remodeling complex subunit RSC4 OS=Saccharomyces cerevisiae (strain ATCC 204508 / S288c) OX=559292 GN=RSC4 PE=1 SV=2	6
Q02207	YKR009C	FOX2	SGD:S000001717	Peroxisomal hydratase-dehydrogenase-epimerase OS=Saccharomyces cerevisiae (strain ATCC 204508 / S288c) OX=559292 GN=FOX2 PE=2 SV=1	9
Q02208	YKR010C	TOF2	SGD:S000001718	Topoisomerase 1-associated factor 2 OS=Saccharomyces cerevisiae (strain ATCC 204508 / S288c) OX=559292 GN=TOF2 PE=1 SV=1	1
P36116	YKR020W	VPS51	SGD:S000001728	Vacuolar protein sorting-associated protein 51 OS=Saccharomyces cerevisiae (strain ATCC 204508 / S288c) OX=559292 GN=VPS51 PE=1 SV=1	2
P36117	YKR021W	ALY1	SGD:S000001729	Arrestin-related trafficking adapter 6 OS=Saccharomyces cerevisiae (strain ATCC 204508 / S288c) OX=559292 GN=ALY1 PE=1 SV=1	2
P36118	YKR022C	NTR2	SGD:S000001730	Pre-mRNA-splicing factor NTR2 OS=Saccharomyces cerevisiae (strain ATCC 204508 / S288c) OX=559292 GN=NTR2 PE=1 SV=1	1
P36119	YKR023W	RQT4	SGD:S000001731	Uncharacterized protein YKR023W OS=Saccharomyces cerevisiae (strain ATCC 204508 / S288c) OX=559292 GN=YKR023W PE=1 SV=1	11
P14741	YKR026C	GCN3	SGD:S000001734	Translation initiation factor eIF-2B subunit alpha OS=Saccharomyces cerevisiae (strain ATCC 204508 / S288c) OX=559292 GN=GCN3 PE=1 SV=1	2
P36123	YKR028W	SAP190	SGD:S000001736	SIT4-associating protein SAP190 OS=Saccharomyces cerevisiae (strain ATCC 204508 / S288c) OX=559292 GN=SAP190 PE=1 SV=2	3
P36125	YKR030W	GMH1	SGD:S000001738	Protein GMH1 OS=Saccharomyces cerevisiae (strain ATCC 204508 / S288c) OX=559292 GN=GMH1 PE=1 SV=1	2
P36126	YKR031C	SPO14	SGD:S000001739	Phospholipase D1 OS=Saccharomyces cerevisiae (strain ATCC 204508 / S288c) OX=559292 GN=SPO14 PE=1 SV=3	6
P36130	YKR036C	CAF4	SGD:S000001744	CCR4-associated factor 4 OS=Saccharomyces cerevisiae (strain ATCC 204508 / S288c) OX=559292 GN=CAF4 PE=1 SV=3	2
P36131	YKR037C	SPC34	SGD:S000001745	DASH complex subunit SPC34 OS=Saccharomyces cerevisiae (strain ATCC 204508 / S288c) OX=559292 GN=SPC34 PE=1 SV=1	2
P36135	YKR042W	UTH1	SGD:S000001750	Probable secreted beta-glucosidase UTH1 OS=Saccharomyces cerevisiae (strain ATCC 204508 / S288c) OX=559292 GN=UTH1 PE=1 SV=2	1
P36138	YKR045C		SGD:S000001753	Uncharacterized protein YKR045C OS=Saccharomyces cerevisiae (strain ATCC 204508 / S288c) OX=559292 GN=YKR045C PE=1 SV=2	1
P36141	YKR049C	FMP46	SGD:S000001757	Putative redox protein FMP46, mitochondrial OS=Saccharomyces cerevisiae (strain ATCC 204508 / S288c) OX=559292 GN=FMP46 PE=1 SV=1	4
P23501	YKR053C	YSR3	SGD:S000001761	Dihydrosphingosine 1-phosphate phosphatase YSR3 OS=Saccharomyces cerevisiae (strain ATCC 204508 / S288c) OX=559292 GN=YSR3 PE=1 SV=2	1
P33753	YKR056W	TRM2	SGD:S000001764	tRNA (uracil(54)-C(5))-methyltransferase OS=Saccharomyces cerevisiae (strain ATCC 204508 / S288c) OX=559292 GN=TRM2 PE=1 SV=2	3
P36143	YKR058W	GLG1	SGD:S000001766	Glycogenin-1 OS=Saccharomyces cerevisiae (strain ATCC 204508 / S288c) OX=559292 GN=GLG1 PE=1 SV=4	1
P36147	YKR065C	PAM17	SGD:S000001773	Presequence translocated-associated motor subunit PAM17, mitochondrial OS=Saccharomyces cerevisiae (strain ATCC 204508 / S288c) OX=559292 GN=PAM17 PE=1 SV=1	3
P36151	YKR070W		SGD:S000001778	Uncharacterized protein YKR070W OS=Saccharomyces cerevisiae (strain ATCC 204508 / S288c) OX=559292 GN=YKR070W PE=1 SV=1	9
P36152	YKR071C	DRE2	SGD:S000001779	Fe-S cluster assembly protein DRE2 OS=Saccharomyces cerevisiae (strain ATCC 204508 / S288c) OX=559292 GN=DRE2 PE=1 SV=1	4
P36024	YKR072C	SIS2	SGD:S000001780	Phosphopantothenoylcysteine decarboxylase subunit SIS2 OS=Saccharomyces cerevisiae (strain ATCC 204508 / S288c) OX=559292 GN=SIS2 PE=1 SV=1	3
P36156	YKR076W	ECM4	SGD:S000001784	Glutathione S-transferase omega-like 2 OS=Saccharomyces cerevisiae (strain ATCC 204508 / S288c) OX=559292 GN=ECM4 PE=1 SV=1	46
P36159	YKR079C	TRZ1	SGD:S000001787	Ribonuclease Z OS=Saccharomyces cerevisiae (strain ATCC 204508 / S288c) OX=559292 GN=TRZ1 PE=1 SV=1	1
Q02046	YKR080W	MTD1	SGD:S000001788	Methylenetetrahydrofolate dehydrogenase [NAD(+)] OS=Saccharomyces cerevisiae (strain ATCC 204508 / S288c) OX=559292 GN=MTD1 PE=1 SV=1	4
P36161	YKR082W	NUP133	SGD:S000001790	Nucleoporin NUP133 OS=Saccharomyces cerevisiae (strain ATCC 204508 / S288c) OX=559292 GN=NUP133 PE=1 SV=1	11
P36162	YKR083C	DAD2	SGD:S000001791	DASH complex subunit DAD2 OS=Saccharomyces cerevisiae (strain ATCC 204508 / S288c) OX=559292 GN=DAD2 PE=1 SV=1	2
P22354	YKR085C	MRPL20	SGD:S000001793	54S ribosomal protein L20, mitochondrial OS=Saccharomyces cerevisiae (strain ATCC 204508 / S288c) OX=559292 GN=MRPL20 PE=1 SV=2	2
P36165	YKR089C	TGL4	SGD:S000001797	Lipase 4 OS=Saccharomyces cerevisiae (strain ATCC 204508 / S288c) OX=559292 GN=TGL4 PE=1 SV=1	3
P36166	YKR090W	PXL1	SGD:S000001798	Paxillin-like protein 1 OS=Saccharomyces cerevisiae (strain ATCC 204508 / S288c) OX=559292 GN=PXL1 PE=1 SV=3	4
Q02455	YKR095W	MLP1	SGD:S000001803	Protein MLP1 OS=Saccharomyces cerevisiae (strain ATCC 204508 / S288c) OX=559292 GN=MLP1 PE=1 SV=2	11
Q3E833	YKR095W-A	PCC1	SGD:S000028512	EKC/KEOPS complex subunit PCC1 OS=Saccharomyces cerevisiae (strain ATCC 204508 / S288c) OX=559292 GN=PCC1 PE=1 SV=1	6
P36169	YKR100C	SKG1	SGD:S000001808	Suppressor of lethality of KEX2 GAS1 double null mutant protein 1 OS=Saccharomyces cerevisiae (strain ATCC 204508 / S288c) OX=559292 GN=SKG1 PE=1 SV=2	7
Q07799	YLL007C	LMO1	SGD:S000003930	ELMO family protein LMO1 OS=Saccharomyces cerevisiae (strain ATCC 204508 / S288c) OX=559292 GN=LMO1 PE=1 SV=1	1
P32892	YLL008W	DRS1	SGD:S000003931	ATP-dependent RNA helicase DRS1 OS=Saccharomyces cerevisiae (strain ATCC 204508 / S288c) OX=559292 GN=DRS1 PE=1 SV=2	3
P33750	YLL011W	SOF1	SGD:S000003934	Protein SOF1 OS=Saccharomyces cerevisiae (strain ATCC 204508 / S288c) OX=559292 GN=SOF1 PE=1 SV=1	4
P14772	YLL015W	BPT1	SGD:S000003938	Bile pigment transporter 1 OS=Saccharomyces cerevisiae (strain ATCC 204508 / S288c) OX=559292 GN=BPT1 PE=1 SV=2	1
Q3E731	YLL018C-A	COX19	SGD:S000007245	Cytochrome c oxidase assembly protein COX19 OS=Saccharomyces cerevisiae (strain ATCC 204508 / S288c) OX=559292 GN=COX19 PE=1 SV=1	13
P23201	YLL021W	SPA2	SGD:S000003944	Protein SPA2 OS=Saccharomyces cerevisiae (strain ATCC 204508 / S288c) OX=559292 GN=SPA2 PE=1 SV=1	17
Q12373	YLL022C	HIF1	SGD:S000003945	HAT1-interacting factor 1 OS=Saccharomyces cerevisiae (strain ATCC 204508 / S288c) OX=559292 GN=HIF1 PE=1 SV=1	2
Q07821	YLL027W	ISA1	SGD:S000003950	Iron-sulfur assembly protein 1 OS=Saccharomyces cerevisiae (strain ATCC 204508 / S288c) OX=559292 GN=ISA1 PE=1 SV=1	2
Q07824	YLL028W	TPO1	SGD:S000003951	Polyamine transporter 1 OS=Saccharomyces cerevisiae (strain ATCC 204508 / S288c) OX=559292 GN=TPO1 PE=1 SV=1	1
P32523	YLL036C	PRP19	SGD:S000003959	Pre-mRNA-processing factor 19 OS=Saccharomyces cerevisiae (strain ATCC 204508 / S288c) OX=559292 GN=PRP19 PE=1 SV=2	2
Q07872	YLL038C	ENT4	SGD:S000003961	Epsin-4 OS=Saccharomyces cerevisiae (strain ATCC 204508 / S288c) OX=559292 GN=ENT4 PE=1 SV=1	1
Q07878	YLL040C	VPS13	SGD:S000003963	Vacuolar protein sorting-associated protein 13 OS=Saccharomyces cerevisiae (strain ATCC 204508 / S288c) OX=559292 GN=VPS13 PE=1 SV=1	7
P23900	YLL043W	FPS1	SGD:S000003966	Glycerol uptake/efflux facilitator protein OS=Saccharomyces cerevisiae (strain ATCC 204508 / S288c) OX=559292 GN=FPS1 PE=1 SV=2	2
P32386	YLL048C	YBT1	SGD:S000003971	ATP-dependent bile acid permease OS=Saccharomyces cerevisiae (strain ATCC 204508 / S288c) OX=559292 GN=YBT1 PE=1 SV=2	11
Q12198	YLL058W	HSU1	SGD:S000003981	Putative cystathionine gamma-synthase YLL058W OS=Saccharomyces cerevisiae (strain ATCC 204508 / S288c) OX=559292 GN=YLL058W PE=1 SV=1	1
Q07895	YLR001C		SGD:S000003991	FAS1 domain-containing protein YLR001C OS=Saccharomyces cerevisiae (strain ATCC 204508 / S288c) OX=559292 GN=YLR001C PE=1 SV=1	3
Q07896	YLR002C	NOC3	SGD:S000003992	Nucleolar complex-associated protein 3 OS=Saccharomyces cerevisiae (strain ATCC 204508 / S288c) OX=559292 GN=NOC3 PE=1 SV=1	2
Q07897	YLR003C	CMS1	SGD:S000003993	Protein CMS1 OS=Saccharomyces cerevisiae (strain ATCC 204508 / S288c) OX=559292 GN=CMS1 PE=1 SV=1	2
Q07914	YLR008C	PAM18	SGD:S000003998	Mitochondrial import inner membrane translocase subunit TIM14 OS=Saccharomyces cerevisiae (strain ATCC 204508 / S288c) OX=559292 GN=PAM18 PE=1 SV=1	5
Q07915	YLR009W	RLP24	SGD:S000003999	Ribosome biogenesis protein RLP24 OS=Saccharomyces cerevisiae (strain ATCC 204508 / S288c) OX=559292 GN=RLP24 PE=1 SV=1	3
Q07923	YLR011W	LOT6	SGD:S000004001	NAD(P)H-dependent FMN reductase LOT6 OS=Saccharomyces cerevisiae (strain ATCC 204508 / S288c) OX=559292 GN=LOT6 PE=1 SV=1	8
P43132	YLR015W	BRE2	SGD:S000004005	COMPASS component BRE2 OS=Saccharomyces cerevisiae (strain ATCC 204508 / S288c) OX=559292 GN=BRE2 PE=1 SV=2	3
Q07938	YLR017W	MEU1	SGD:S000004007	S-methyl-5'-thioadenosine phosphorylase OS=Saccharomyces cerevisiae (strain ATCC 204508 / S288c) OX=559292 GN=MEU1 PE=1 SV=1	15
P39929	YLR025W	SNF7	SGD:S000004015	Vacuolar-sorting protein SNF7 OS=Saccharomyces cerevisiae (strain ATCC 204508 / S288c) OX=559292 GN=SNF7 PE=1 SV=1	1
Q01590	YLR026C	SED5	SGD:S000004016	Integral membrane protein SED5 OS=Saccharomyces cerevisiae (strain ATCC 204508 / S288c) OX=559292 GN=SED5 PE=1 SV=1	2
P32849	YLR032W	RAD5	SGD:S000004022	DNA repair protein RAD5 OS=Saccharomyces cerevisiae (strain ATCC 204508 / S288c) OX=559292 GN=RAD5 PE=1 SV=1	1
Q07979	YLR033W	RSC58	SGD:S000004023	Chromatin structure-remodeling complex protein RSC58 OS=Saccharomyces cerevisiae (strain ATCC 204508 / S288c) OX=559292 GN=RSC58 PE=1 SV=1	5
P40395	YLR039C	RIC1	SGD:S000004029	Guanine nucleotide exchange factor subunit RIC1 OS=Saccharomyces cerevisiae (strain ATCC 204508 / S288c) OX=559292 GN=RIC1 PE=1 SV=1	1
P46675	YLR045C	STU2	SGD:S000004035	Protein STU2 OS=Saccharomyces cerevisiae (strain ATCC 204508 / S288c) OX=559292 GN=STU2 PE=1 SV=1	6
Q12035	YLR051C	FCF2	SGD:S000004041	rRNA-processing protein FCF2 OS=Saccharomyces cerevisiae (strain ATCC 204508 / S288c) OX=559292 GN=FCF2 PE=1 SV=1	6
Q12345	YLR052W	IES3	SGD:S000004042	Ino eighty subunit 3 OS=Saccharomyces cerevisiae (strain ATCC 204508 / S288c) OX=559292 GN=IES3 PE=1 SV=1	4
Q12202	YLR054C	OSW2	SGD:S000004044	Outer spore wall protein 2 OS=Saccharomyces cerevisiae (strain ATCC 204508 / S288c) OX=559292 GN=OSW2 PE=4 SV=2	1
P32353	YLR056W	ERG3	SGD:S000004046	Delta(7)-sterol 5(6)-desaturase OS=Saccharomyces cerevisiae (strain ATCC 204508 / S288c) OX=559292 GN=ERG3 PE=1 SV=1	4
Q12144	YLR064W	PER33	SGD:S000004054	Pore and endoplasmic reticulum protein of 33 kDa OS=Saccharomyces cerevisiae (strain ATCC 204508 / S288c) OX=559292 GN=PER33 PE=1 SV=1	4
Q12133	YLR066W	SPC3	SGD:S000004056	Signal peptidase complex subunit SPC3 OS=Saccharomyces cerevisiae (strain ATCC 204508 / S288c) OX=559292 GN=SPC3 PE=1 SV=1	6
Q08001	YLR072W	LAM6	SGD:S000004062	Membrane-anchored lipid-binding protein LAM6 OS=Saccharomyces cerevisiae (strain ATCC 204508 / S288c) OX=559292 GN=LAM6 PE=1 SV=1	2
Q08023	YLR077W	FMP25	SGD:S000004067	Protein FMP25, mitochondrial OS=Saccharomyces cerevisiae (strain ATCC 204508 / S288c) OX=559292 GN=FMP25 PE=4 SV=1	4
P25385	YLR078C	BOS1	SGD:S000004068	Protein transport protein BOS1 OS=Saccharomyces cerevisiae (strain ATCC 204508 / S288c) OX=559292 GN=BOS1 PE=1 SV=1	11
P38634	YLR079W	SIC1	SGD:S000004069	Protein SIC1 OS=Saccharomyces cerevisiae (strain ATCC 204508 / S288c) OX=559292 GN=SIC1 PE=1 SV=1	24
P32802	YLR083C	EMP70	SGD:S000004073	Transmembrane 9 superfamily member 1 OS=Saccharomyces cerevisiae (strain ATCC 204508 / S288c) OX=559292 GN=EMP70 PE=1 SV=2	2
Q12267	YLR086W	SMC4	SGD:S000004076	Structural maintenance of chromosomes protein 4 OS=Saccharomyces cerevisiae (strain ATCC 204508 / S288c) OX=559292 GN=SMC4 PE=1 SV=1	1
P39012	YLR088W	GAA1	SGD:S000004078	GPI transamidase component GAA1 OS=Saccharomyces cerevisiae (strain ATCC 204508 / S288c) OX=559292 GN=GAA1 PE=1 SV=1	4
P13186	YLR096W	KIN2	SGD:S000004086	Serine/threonine-protein kinase KIN2 OS=Saccharomyces cerevisiae (strain ATCC 204508 / S288c) OX=559292 GN=KIN2 PE=1 SV=3	3
Q08045	YLR104W	LCL2	SGD:S000004094	Long chronological lifespan protein 2 OS=Saccharomyces cerevisiae (strain ATCC 204508 / S288c) OX=559292 GN=LCL2 PE=1 SV=1	4
Q12019	YLR106C	REA1	SGD:S000004096	Midasin OS=Saccharomyces cerevisiae (strain ATCC 204508 / S288c) OX=559292 GN=MDN1 PE=1 SV=1	24
Q12090	YLR107W	REX3	SGD:S000004097	RNA exonuclease 3 OS=Saccharomyces cerevisiae (strain ATCC 204508 / S288c) OX=559292 GN=REX3 PE=1 SV=1	1
Q12500	YLR114C	AVL9	SGD:S000004104	Late secretory pathway protein AVL9 OS=Saccharomyces cerevisiae (strain ATCC 204508 / S288c) OX=559292 GN=AVL9 PE=1 SV=1	2
Q12102	YLR115W	CFT2	SGD:S000004105	Cleavage factor two protein 2 OS=Saccharomyces cerevisiae (strain ATCC 204508 / S288c) OX=559292 GN=CFT2 PE=1 SV=1	3
Q12186	YLR116W	MSL5	SGD:S000004106	Branchpoint-bridging protein OS=Saccharomyces cerevisiae (strain ATCC 204508 / S288c) OX=559292 GN=MSL5 PE=1 SV=1	2
Q12354	YLR118C	TML25	SGD:S000004108	Acyl-protein thioesterase 1 OS=Saccharomyces cerevisiae (strain ATCC 204508 / S288c) OX=559292 GN=YLR118C PE=1 SV=1	4
P32329	YLR120C	YPS1	SGD:S000004110	Aspartic proteinase 3 OS=Saccharomyces cerevisiae (strain ATCC 204508 / S288c) OX=559292 GN=YPS1 PE=1 SV=2	4
Q12220	YLR129W	DIP2	SGD:S000004119	U3 small nucleolar RNA-associated protein 12 OS=Saccharomyces cerevisiae (strain ATCC 204508 / S288c) OX=559292 GN=DIP2 PE=1 SV=1	6
Q12208	YLR132C	USB1	SGD:S000004122	U6 snRNA phosphodiesterase OS=Saccharomyces cerevisiae (strain ATCC 204508 / S288c) OX=559292 GN=USB1 PE=1 SV=1	1
P42900	YLR139C	SLS1	SGD:S000004129	Sigma-like sequence protein 1, mitochondrial OS=Saccharomyces cerevisiae (strain ATCC 204508 / S288c) OX=559292 GN=SLS1 PE=1 SV=1	1
P09368	YLR142W	PUT1	SGD:S000004132	Proline dehydrogenase, mitochondrial OS=Saccharomyces cerevisiae (strain ATCC 204508 / S288c) OX=559292 GN=PUT1 PE=1 SV=2	1
Q12429	YLR143W	DPH6	SGD:S000004133	Diphthine--ammonia ligase OS=Saccharomyces cerevisiae (strain ATCC 204508 / S288c) OX=559292 GN=DPH6 PE=1 SV=1	3
Q12168	YLR144C	ACF2	SGD:S000004134	Endo-1,3(4)-beta-glucanase 2 OS=Saccharomyces cerevisiae (strain ATCC 204508 / S288c) OX=559292 GN=ACF2 PE=1 SV=1	28
Q2V2P1	YLR146W-A		SGD:S000113566	Coiled-coil domain-containing protein YLR146W-A OS=Saccharomyces cerevisiae (strain ATCC 204508 / S288c) OX=559292 GN=YLR146W-A PE=4 SV=1	3
P43321	YLR147C	SMD3	SGD:S000004137	Small nuclear ribonucleoprotein Sm D3 OS=Saccharomyces cerevisiae (strain ATCC 204508 / S288c) OX=559292 GN=SMD3 PE=1 SV=1	8
P27801	YLR148W	PEP3	SGD:S000004138	Vacuolar membrane protein PEP3 OS=Saccharomyces cerevisiae (strain ATCC 204508 / S288c) OX=559292 GN=PEP3 PE=1 SV=1	1
Q12338	YLR154C	RNH203	SGD:S000004144	Ribonuclease H2 subunit C OS=Saccharomyces cerevisiae (strain ATCC 204508 / S288c) OX=559292 GN=RNH203 PE=1 SV=1	3
Q06245	YLR166C	SEC10	SGD:S000004156	Exocyst complex component SEC10 OS=Saccharomyces cerevisiae (strain ATCC 204508 / S288c) OX=559292 GN=SEC10 PE=1 SV=1	3
P35181	YLR170C	APS1	SGD:S000004160	AP-1 complex subunit sigma-1 OS=Saccharomyces cerevisiae (strain ATCC 204508 / S288c) OX=559292 GN=APS1 PE=1 SV=1	1
Q06251	YLR177W		SGD:S000004167	Uncharacterized protein YLR177W OS=Saccharomyces cerevisiae (strain ATCC 204508 / S288c) OX=559292 GN=YLR177W PE=1 SV=1	1
Q06263	YLR181C	VTA1	SGD:S000004171	Vacuolar protein sorting-associated protein VTA1 OS=Saccharomyces cerevisiae (strain ATCC 204508 / S288c) OX=559292 GN=VTA1 PE=1 SV=1	7
Q06287	YLR186W	EMG1	SGD:S000004176	Ribosomal RNA small subunit methyltransferase NEP1 OS=Saccharomyces cerevisiae (strain ATCC 204508 / S288c) OX=559292 GN=EMG1 PE=1 SV=1	3
Q06315	YLR187W	SKG3	SGD:S000004177	Protein SKG3 OS=Saccharomyces cerevisiae (strain ATCC 204508 / S288c) OX=559292 GN=SKG3 PE=1 SV=1	7
Q06321	YLR189C	ATG26	SGD:S000004179	Sterol 3-beta-glucosyltransferase OS=Saccharomyces cerevisiae (strain ATCC 204508 / S288c) OX=559292 GN=ATG26 PE=1 SV=1	1
P80667	YLR191W	PEX13	SGD:S000004181	Peroxisomal membrane protein PAS20 OS=Saccharomyces cerevisiae (strain ATCC 204508 / S288c) OX=559292 GN=PEX13 PE=1 SV=1	1
Q05775	YLR192C	HCR1	SGD:S000004182	Eukaryotic translation initiation factor 3 subunit J OS=Saccharomyces cerevisiae (strain ATCC 204508 / S288c) OX=559292 GN=HCR1 PE=1 SV=1	39
P14743	YLR195C	NMT1	SGD:S000004185	Glycylpeptide N-tetradecanoyltransferase OS=Saccharomyces cerevisiae (strain ATCC 204508 / S288c) OX=559292 GN=NMT1 PE=1 SV=1	6
P21304	YLR196W	PWP1	SGD:S000004186	Periodic tryptophan protein 1 OS=Saccharomyces cerevisiae (strain ATCC 204508 / S288c) OX=559292 GN=PWP1 PE=1 SV=1	8
Q05778	YLR199C	PBA1	SGD:S000004189	Proteasome chaperone 1 OS=Saccharomyces cerevisiae (strain ATCC 204508 / S288c) OX=559292 GN=PBA1 PE=1 SV=2	7
P52553	YLR200W	YKE2	SGD:S000004190	Prefoldin subunit 6 OS=Saccharomyces cerevisiae (strain ATCC 204508 / S288c) OX=559292 GN=YKE2 PE=1 SV=1	34
Q05779	YLR201C	COQ9	SGD:S000004191	Ubiquinone biosynthesis protein COQ9, mitochondrial OS=Saccharomyces cerevisiae (strain ATCC 204508 / S288c) OX=559292 GN=COQ9 PE=1 SV=1	2
Q05787	YLR207W	HRD3	SGD:S000004197	ERAD-associated E3 ubiquitin-protein ligase component HRD3 OS=Saccharomyces cerevisiae (strain ATCC 204508 / S288c) OX=559292 GN=HRD3 PE=1 SV=1	1
Q05788	YLR209C	PNP1	SGD:S000004199	Purine nucleoside phosphorylase OS=Saccharomyces cerevisiae (strain ATCC 204508 / S288c) OX=559292 GN=PNP1 PE=1 SV=1	31
Q05791	YLR215C	CDC123	SGD:S000004205	Cell division cycle protein 123 OS=Saccharomyces cerevisiae (strain ATCC 204508 / S288c) OX=559292 GN=CDC123 PE=1 SV=1	3
Q05809	YLR218C	COA4	SGD:S000004208	Cytochrome oxidase assembly factor 4 OS=Saccharomyces cerevisiae (strain ATCC 204508 / S288c) OX=559292 GN=COA4 PE=1 SV=2	6
Q05942	YLR221C	RSA3	SGD:S000004211	Ribosome assembly protein 3 OS=Saccharomyces cerevisiae (strain ATCC 204508 / S288c) OX=559292 GN=RSA3 PE=1 SV=1	15
P39520	YLR223C	IFH1	SGD:S000004213	Protein IFH1 OS=Saccharomyces cerevisiae (strain ATCC 204508 / S288c) OX=559292 GN=IFH1 PE=1 SV=1	3
Q05947	YLR224W	UCC1	SGD:S000004214	F-box protein UCC1 OS=Saccharomyces cerevisiae (strain ATCC 204508 / S288c) OX=559292 GN=UCC1 PE=1 SV=1	1
Q05948	YLR225C		SGD:S000004215	Uncharacterized SVF1-like protein YLR225C OS=Saccharomyces cerevisiae (strain ATCC 204508 / S288c) OX=559292 GN=YLR225C PE=1 SV=1	2
Q05949	YLR226W	BUR2	SGD:S000004216	Protein BUR2 OS=Saccharomyces cerevisiae (strain ATCC 204508 / S288c) OX=559292 GN=BUR2 PE=1 SV=1	4
Q01662	YLR244C	MAP1	SGD:S000004234	Methionine aminopeptidase 1 OS=Saccharomyces cerevisiae (strain ATCC 204508 / S288c) OX=559292 GN=MAP1 PE=1 SV=2	4
Q06549	YLR245C	CDD1	SGD:S000004235	Cytidine deaminase OS=Saccharomyces cerevisiae (strain ATCC 204508 / S288c) OX=559292 GN=CDD1 PE=1 SV=1	1
Q99260	YLR262C	YPT6	SGD:S000004252	GTP-binding protein YPT6 OS=Saccharomyces cerevisiae (strain ATCC 204508 / S288c) OX=559292 GN=YPT6 PE=1 SV=1	5
Q3E764	YLR262C-A	TMA7	SGD:S000007246	Translation machinery-associated protein 7 OS=Saccharomyces cerevisiae (strain ATCC 204508 / S288c) OX=559292 GN=TMA7 PE=1 SV=1	20
P22214	YLR268W	SEC22	SGD:S000004258	Protein transport protein SEC22 OS=Saccharomyces cerevisiae (strain ATCC 204508 / S288c) OX=559292 GN=SEC22 PE=1 SV=1	6
Q06217	YLR275W	SMD2	SGD:S000004265	Small nuclear ribonucleoprotein Sm D2 OS=Saccharomyces cerevisiae (strain ATCC 204508 / S288c) OX=559292 GN=SMD2 PE=1 SV=2	7
Q05867	YLR283W	PUT7	SGD:S000004273	Uncharacterized protein YLR283W, mitochondrial OS=Saccharomyces cerevisiae (strain ATCC 204508 / S288c) OX=559292 GN=YLR283W PE=1 SV=1	1
Q05871	YLR284C	ECI1	SGD:S000004274	3,2-trans-enoyl-CoA isomerase OS=Saccharomyces cerevisiae (strain ATCC 204508 / S288c) OX=559292 GN=ECI1 PE=1 SV=1	27
Q05874	YLR285W	NNT1	SGD:S000004275	Protein N-terminal and lysine N-methyltransferase EFM7 OS=Saccharomyces cerevisiae (strain ATCC 204508 / S288c) OX=559292 GN=NNT1 PE=1 SV=1	3
Q05881	YLR287C		SGD:S000004277	Uncharacterized protein YLR287C OS=Saccharomyces cerevisiae (strain ATCC 204508 / S288c) OX=559292 GN=YLR287C PE=1 SV=1	7
P46943	YLR289W	GUF1	SGD:S000004280	Translation factor GUF1, mitochondrial OS=Saccharomyces cerevisiae (strain ATCC 204508 / S288c) OX=559292 GN=GUF1 PE=1 SV=2	3
Q05892	YLR290C	COQ11	SGD:S000004281	MIOREX complex component 2 OS=Saccharomyces cerevisiae (strain ATCC 204508 / S288c) OX=559292 GN=COQ11 PE=1 SV=1	1
P32502	YLR291C	GCD7	SGD:S000004282	Translation initiation factor eIF-2B subunit beta OS=Saccharomyces cerevisiae (strain ATCC 204508 / S288c) OX=559292 GN=GCD7 PE=1 SV=1	4
P39742	YLR292C	SEC72	SGD:S000004283	Translocation protein SEC72 OS=Saccharomyces cerevisiae (strain ATCC 204508 / S288c) OX=559292 GN=SEC72 PE=1 SV=3	3
Q12349	YLR295C	ATP14	SGD:S000004286	ATP synthase subunit H, mitochondrial OS=Saccharomyces cerevisiae (strain ATCC 204508 / S288c) OX=559292 GN=ATP14 PE=1 SV=1	1
P37297	YLR305C	STT4	SGD:S000004296	Phosphatidylinositol 4-kinase STT4 OS=Saccharomyces cerevisiae (strain ATCC 204508 / S288c) OX=559292 GN=STT4 PE=1 SV=1	4
Q06704	YLR309C	IMH1	SGD:S000004300	Golgin IMH1 OS=Saccharomyces cerevisiae (strain ATCC 204508 / S288c) OX=559292 GN=IMH1 PE=1 SV=1	19
P04821	YLR310C	CDC25	SGD:S000004301	Cell division control protein 25 OS=Saccharomyces cerevisiae (strain ATCC 204508 / S288c) OX=559292 GN=CDC25 PE=1 SV=1	4
Q06168	YLR321C	SFH1	SGD:S000004313	Chromatin structure-remodeling complex subunit SFH1 OS=Saccharomyces cerevisiae (strain ATCC 204508 / S288c) OX=559292 GN=SFH1 PE=1 SV=1	4
Q06169	YLR324W	PEX30	SGD:S000004316	Peroxisomal membrane protein PEX30 OS=Saccharomyces cerevisiae (strain ATCC 204508 / S288c) OX=559292 GN=PEX30 PE=1 SV=1	6
Q06170	YLR326W		SGD:S000004318	Uncharacterized membrane protein YLR326W OS=Saccharomyces cerevisiae (strain ATCC 204508 / S288c) OX=559292 GN=YLR326W PE=1 SV=1	3
Q06178	YLR328W	NMA1	SGD:S000004320	Nicotinamide/nicotinic acid mononucleotide adenylyltransferase 1 OS=Saccharomyces cerevisiae (strain ATCC 204508 / S288c) OX=559292 GN=NMA1 PE=1 SV=1	8
P36027	YLR332W	MID2	SGD:S000004324	Cell wall integrity sensor MID2 OS=Saccharomyces cerevisiae (strain ATCC 204508 / S288c) OX=559292 GN=MID2 PE=1 SV=1	1
P32499	YLR335W	NUP2	SGD:S000004327	Nucleoporin NUP2 OS=Saccharomyces cerevisiae (strain ATCC 204508 / S288c) OX=559292 GN=NUP2 PE=1 SV=2	4
P37370	YLR337C	VRP1	SGD:S000004329	Verprolin OS=Saccharomyces cerevisiae (strain ATCC 204508 / S288c) OX=559292 GN=VRP1 PE=1 SV=2	22
Q06479	YLR352W	LUG1	SGD:S000004344	F-box protein YLR352W OS=Saccharomyces cerevisiae (strain ATCC 204508 / S288c) OX=559292 GN=YLR352W PE=1 SV=1	2
P41698	YLR353W	BUD8	SGD:S000004345	Bud site selection protein 8 OS=Saccharomyces cerevisiae (strain ATCC 204508 / S288c) OX=559292 GN=BUD8 PE=1 SV=2	1
Q05911	YLR359W	ADE13	SGD:S000004351	Adenylosuccinate lyase OS=Saccharomyces cerevisiae (strain ATCC 204508 / S288c) OX=559292 GN=ADE13 PE=1 SV=1	136
Q3E795	YLR361C-A		SGD:S000028845	Uncharacterized protein YLR361C-A OS=Saccharomyces cerevisiae (strain ATCC 204508 / S288c) OX=559292 GN=YLR361C-A PE=1 SV=1	22
Q05926	YLR364W	GRX8	SGD:S000004356	Glutaredoxin-8 OS=Saccharomyces cerevisiae (strain ATCC 204508 / S288c) OX=559292 GN=GRX8 PE=1 SV=1	3
Q05931	YLR369W	SSQ1	SGD:S000004361	Heat shock protein SSQ1, mitochondrial OS=Saccharomyces cerevisiae (strain ATCC 204508 / S288c) OX=559292 GN=SSQ1 PE=1 SV=1	1
Q05933	YLR370C	ARC18	SGD:S000004362	Actin-related protein 2/3 complex subunit 3 OS=Saccharomyces cerevisiae (strain ATCC 204508 / S288c) OX=559292 GN=ARC18 PE=1 SV=1	19
P40319	YLR372W	ELO3	SGD:S000004364	Elongation of fatty acids protein 3 OS=Saccharomyces cerevisiae (strain ATCC 204508 / S288c) OX=559292 GN=ELO3 PE=1 SV=1	10
Q05934	YLR373C	VID22	SGD:S000004365	Vacuolar import and degradation protein 22 OS=Saccharomyces cerevisiae (strain ATCC 204508 / S288c) OX=559292 GN=VID22 PE=1 SV=1	1
Q05937	YLR375W	STP3	SGD:S000004367	Zinc finger protein STP3 OS=Saccharomyces cerevisiae (strain ATCC 204508 / S288c) OX=559292 GN=STP3 PE=1 SV=1	2
Q06705	YLR380W	CSR1	SGD:S000004372	Phosphatidylinositol transfer protein CSR1 OS=Saccharomyces cerevisiae (strain ATCC 204508 / S288c) OX=559292 GN=CSR1 PE=1 SV=1	9
P11325	YLR382C	NAM2	SGD:S000004374	Leucine--tRNA ligase, mitochondrial OS=Saccharomyces cerevisiae (strain ATCC 204508 / S288c) OX=559292 GN=NAM2 PE=1 SV=1	7
Q06709	YLR387C	REH1	SGD:S000004379	Cytoplasmic 60S subunit biogenesis factor REH1 OS=Saccharomyces cerevisiae (strain ATCC 204508 / S288c) OX=559292 GN=REH1 PE=1 SV=1	3
Q06010	YLR389C	STE23	SGD:S000004381	A-factor-processing enzyme OS=Saccharomyces cerevisiae (strain ATCC 204508 / S288c) OX=559292 GN=STE23 PE=1 SV=2	11
P18496	YLR393W	ATP10	SGD:S000004385	Mitochondrial ATPase complex subunit ATP10 OS=Saccharomyces cerevisiae (strain ATCC 204508 / S288c) OX=559292 GN=ATP10 PE=1 SV=2	7
P04039	YLR395C	COX8	SGD:S000004387	Cytochrome c oxidase subunit 8, mitochondrial OS=Saccharomyces cerevisiae (strain ATCC 204508 / S288c) OX=559292 GN=COX8 PE=1 SV=2	4
P32794	YLR397C	AFG2	SGD:S000004389	ATPase family gene 2 protein OS=Saccharomyces cerevisiae (strain ATCC 204508 / S288c) OX=559292 GN=AFG2 PE=1 SV=1	2
P35207	YLR398C	SKI2	SGD:S000004390	Antiviral helicase SKI2 OS=Saccharomyces cerevisiae (strain ATCC 204508 / S288c) OX=559292 GN=SKI2 PE=1 SV=2	5
P35817	YLR399C	BDF1	SGD:S000004391	Bromodomain-containing factor 1 OS=Saccharomyces cerevisiae (strain ATCC 204508 / S288c) OX=559292 GN=BDF1 PE=1 SV=3	8
Q06053	YLR401C	DUS3	SGD:S000004393	tRNA-dihydrouridine(47) synthase [NAD(P)(+)] OS=Saccharomyces cerevisiae (strain ATCC 204508 / S288c) OX=559292 GN=DUS3 PE=1 SV=2	12
P32432	YLR403W	SFP1	SGD:S000004395	Transcription factor SFP1 OS=Saccharomyces cerevisiae (strain ATCC 204508 / S288c) OX=559292 GN=SFP1 PE=1 SV=1	5
Q06058	YLR404W	SEI1	SGD:S000004396	Seipin OS=Saccharomyces cerevisiae (strain ATCC 204508 / S288c) OX=559292 GN=SEI1 PE=1 SV=1	1
Q06078	YLR409C	UTP21	SGD:S000004401	U3 small nucleolar RNA-associated protein 21 OS=Saccharomyces cerevisiae (strain ATCC 204508 / S288c) OX=559292 GN=UTP21 PE=1 SV=1	2
Q06685	YLR410W	VIP1	SGD:S000004402	Inositol hexakisphosphate and diphosphoinositol-pentakisphosphate kinase OS=Saccharomyces cerevisiae (strain ATCC 204508 / S288c) OX=559292 GN=VIP1 PE=1 SV=1	9
Q06688	YLR412W	BER1	SGD:S000004404	SRR1-like protein BER1 OS=Saccharomyces cerevisiae (strain ATCC 204508 / S288c) OX=559292 GN=BER1 PE=1 SV=1	1
Q06689	YLR413W	INA1	SGD:S000004405	Cell membrane protein YLR413W OS=Saccharomyces cerevisiae (strain ATCC 204508 / S288c) OX=559292 GN=YLR413W PE=1 SV=1	1
Q06697	YLR418C	CDC73	SGD:S000004410	Cell division control protein 73 OS=Saccharomyces cerevisiae (strain ATCC 204508 / S288c) OX=559292 GN=CDC73 PE=1 SV=1	12
Q06698	YLR419W		SGD:S000004411	Putative ATP-dependent RNA helicase YLR419W OS=Saccharomyces cerevisiae (strain ATCC 204508 / S288c) OX=559292 GN=YLR419W PE=1 SV=1	6
P20051	YLR420W	URA4	SGD:S000004412	Dihydroorotase OS=Saccharomyces cerevisiae (strain ATCC 204508 / S288c) OX=559292 GN=URA4 PE=1 SV=2	19
O13563	YLR421C	RPN13	SGD:S000004413	26S proteasome regulatory subunit RPN13 OS=Saccharomyces cerevisiae (strain ATCC 204508 / S288c) OX=559292 GN=RPN13 PE=1 SV=1	10
Q06410	YLR423C	ATG17	SGD:S000004415	Autophagy-related protein 17 OS=Saccharomyces cerevisiae (strain ATCC 204508 / S288c) OX=559292 GN=ATG17 PE=1 SV=1	2
Q06436	YLR427W	MAG2	SGD:S000004419	RING-finger protein MAG2 OS=Saccharomyces cerevisiae (strain ATCC 204508 / S288c) OX=559292 GN=MAG2 PE=1 SV=1	1
Q00416	YLR430W	SEN1	SGD:S000004422	Helicase SEN1 OS=Saccharomyces cerevisiae (strain ATCC 204508 / S288c) OX=559292 GN=SEN1 PE=1 SV=2	2
P23287	YLR433C	CNA1	SGD:S000004425	Serine/threonine-protein phosphatase 2B catalytic subunit A1 OS=Saccharomyces cerevisiae (strain ATCC 204508 / S288c) OX=559292 GN=CNA1 PE=1 SV=2	10
Q06673	YLR436C	ECM30	SGD:S000004428	Protein ECM30 OS=Saccharomyces cerevisiae (strain ATCC 204508 / S288c) OX=559292 GN=ECM30 PE=1 SV=1	2
O13577	YLR437C	DIF1	SGD:S000004429	Damage-regulated import facilitator 1 OS=Saccharomyces cerevisiae (strain ATCC 204508 / S288c) OX=559292 GN=DIF1 PE=1 SV=1	3
Q12745	YLR440C	SEC39	SGD:S000004432	Protein transport protein SEC39 OS=Saccharomyces cerevisiae (strain ATCC 204508 / S288c) OX=559292 GN=SEC39 PE=1 SV=1	4
P06701	YLR442C	SIR3	SGD:S000004434	Regulatory protein SIR3 OS=Saccharomyces cerevisiae (strain ATCC 204508 / S288c) OX=559292 GN=SIR3 PE=1 SV=6	2
Q06205	YLR449W	FPR4	SGD:S000004441	FK506-binding protein 4 OS=Saccharomyces cerevisiae (strain ATCC 204508 / S288c) OX=559292 GN=FPR4 PE=1 SV=1	4
P12684	YLR450W	HMG2	SGD:S000004442	3-hydroxy-3-methylglutaryl-coenzyme A reductase 2 OS=Saccharomyces cerevisiae (strain ATCC 204508 / S288c) OX=559292 GN=HMG2 PE=1 SV=1	4
Q06179	YLR454W	FMP27	SGD:S000004446	Protein FMP27, mitochondrial OS=Saccharomyces cerevisiae (strain ATCC 204508 / S288c) OX=559292 GN=FMP27 PE=1 SV=1	2
Q06188	YLR455W	PDP3	SGD:S000004447	PWWP domain-containing protein YLR455W OS=Saccharomyces cerevisiae (strain ATCC 204508 / S288c) OX=559292 GN=YLR455W PE=1 SV=1	3
P0CF17	YML002W	VRL1	SGD:S000004461	UPF0507 protein YML002W OS=Saccharomyces cerevisiae (strain ATCC 204508 / S288c) OX=559292 GN=YML002W PE=3 SV=1	3
P36533	YML009C	MRPL39	SGD:S000004468	54S ribosomal protein L39, mitochondrial OS=Saccharomyces cerevisiae (strain ATCC 204508 / S288c) OX=559292 GN=MRPL39 PE=1 SV=3	2
Q04226	YML015C	TAF11	SGD:S000004477	Transcription initiation factor TFIID subunit 11 OS=Saccharomyces cerevisiae (strain ATCC 204508 / S288c) OX=559292 GN=TAF11 PE=1 SV=1	1
Q03723	YML019W	OST6	SGD:S000004481	Dolichyl-diphosphooligosaccharide--protein glycosyltransferase subunit OST6 OS=Saccharomyces cerevisiae (strain ATCC 204508 / S288c) OX=559292 GN=OST6 PE=1 SV=1	1
P12887	YML021C	UNG1	SGD:S000004483	Uracil-DNA glycosylase OS=Saccharomyces cerevisiae (strain ATCC 204508 / S288c) OX=559292 GN=UNG1 PE=1 SV=1	1
P51998	YML025C	YML6	SGD:S000004487	54S ribosomal protein YmL6, mitochondrial OS=Saccharomyces cerevisiae (strain ATCC 204508 / S288c) OX=559292 GN=YML6 PE=1 SV=1	7
Q03714	YML029W	USA1	SGD:S000004491	U1 SNP1-associating protein 1 OS=Saccharomyces cerevisiae (strain ATCC 204508 / S288c) OX=559292 GN=USA1 PE=1 SV=1	1
P06778	YML032C	RAD52	SGD:S000004494	DNA repair and recombination protein RAD52 OS=Saccharomyces cerevisiae (strain ATCC 204508 / S288c) OX=559292 GN=RAD52 PE=1 SV=2	1
Q03707	YML034W	SRC1	SGD:S000004497	Inner nuclear membrane protein SRC1 OS=Saccharomyces cerevisiae (strain ATCC 204508 / S288c) OX=559292 GN=SRC1 PE=1 SV=2	3
Q03703	YML037C	LFT1	SGD:S000004501	Uncharacterized protein YML037C OS=Saccharomyces cerevisiae (strain ATCC 204508 / S288c) OX=559292 GN=YML037C PE=1 SV=1	1
P32796	YML042W	CAT2	SGD:S000004506	Carnitine O-acetyltransferase, mitochondrial OS=Saccharomyces cerevisiae (strain ATCC 204508 / S288c) OX=559292 GN=CAT2 PE=1 SV=2	6
P39682	YML046W	PRP39	SGD:S000004509	Pre-mRNA-processing factor 39 OS=Saccharomyces cerevisiae (strain ATCC 204508 / S288c) OX=559292 GN=PRP39 PE=1 SV=1	1
Q04693	YML049C	RSE1	SGD:S000004513	Pre-mRNA-splicing factor RSE1 OS=Saccharomyces cerevisiae (strain ATCC 204508 / S288c) OX=559292 GN=RSE1 PE=1 SV=1	2
Q04689	YML050W	AIM32	SGD:S000004514	Altered inheritance of mitochondria protein 32 OS=Saccharomyces cerevisiae (strain ATCC 204508 / S288c) OX=559292 GN=AIM32 PE=3 SV=1	1
P04387	YML051W	GAL80	SGD:S000004515	Galactose/lactose metabolism regulatory protein GAL80 OS=Saccharomyces cerevisiae (strain ATCC 204508 / S288c) OX=559292 GN=GAL80 PE=1 SV=2	3
P54003	YML052W	SUR7	SGD:S000004516	Protein SUR7 OS=Saccharomyces cerevisiae (strain ATCC 204508 / S288c) OX=559292 GN=SUR7 PE=1 SV=1	7
Q04964	YML058W	SML1	SGD:S000004523	Ribonucleotide reductase inhibitor protein SML1 OS=Saccharomyces cerevisiae (strain ATCC 204508 / S288c) OX=559292 GN=SML1 PE=1 SV=1	7
Q04958	YML059C	NTE1	SGD:S000004524	Lysophospholipase NTE1 OS=Saccharomyces cerevisiae (strain ATCC 204508 / S288c) OX=559292 GN=NTE1 PE=1 SV=1	1
P53397	YML060W	OGG1	SGD:S000004525	N-glycosylase/DNA lyase OS=Saccharomyces cerevisiae (strain ATCC 204508 / S288c) OX=559292 GN=OGG1 PE=1 SV=1	2
P33441	YML062C	MFT1	SGD:S000004527	THO complex subunit MFT1 OS=Saccharomyces cerevisiae (strain ATCC 204508 / S288c) OX=559292 GN=MFT1 PE=1 SV=1	2
Q04651	YML067C	ERV41	SGD:S000004532	ER-derived vesicles protein ERV41 OS=Saccharomyces cerevisiae (strain ATCC 204508 / S288c) OX=559292 GN=ERV41 PE=1 SV=1	3
Q04632	YML071C	COG8	SGD:S000004536	Conserved oligomeric Golgi complex subunit 8 OS=Saccharomyces cerevisiae (strain ATCC 204508 / S288c) OX=559292 GN=COG8 PE=1 SV=1	2
Q03629	YML079W	CFF1	SGD:S000004544	Uncharacterized protein YML079W OS=Saccharomyces cerevisiae (strain ATCC 204508 / S288c) OX=559292 GN=YML079W PE=1 SV=1	20
P53759	YML080W	DUS1	SGD:S000004545	tRNA-dihydrouridine(16/17) synthase [NAD(P)(+)] OS=Saccharomyces cerevisiae (strain ATCC 204508 / S288c) OX=559292 GN=DUS1 PE=1 SV=1	1
P81450	YML081C-A	ATP18	SGD:S000007247	ATP synthase subunit J, mitochondrial OS=Saccharomyces cerevisiae (strain ATCC 204508 / S288c) OX=559292 GN=ATP18 PE=1 SV=1	2
Q04533	YML082W		SGD:S000004547	Putative cystathionine gamma-synthase YML082W OS=Saccharomyces cerevisiae (strain ATCC 204508 / S288c) OX=559292 GN=YML082W PE=1 SV=1	16
P54783	YML086C	ALO1	SGD:S000004551	D-arabinono-1,4-lactone oxidase OS=Saccharomyces cerevisiae (strain ATCC 204508 / S288c) OX=559292 GN=ALO1 PE=1 SV=1	16
Q04511	YML088W	UFO1	SGD:S000004553	Ubiquitin ligase complex F-box protein UFO1 OS=Saccharomyces cerevisiae (strain ATCC 204508 / S288c) OX=559292 GN=UFO1 PE=1 SV=1	3
Q02773	YML091C	RPM2	SGD:S000004556	Ribonuclease P protein component, mitochondrial OS=Saccharomyces cerevisiae (strain ATCC 204508 / S288c) OX=559292 GN=RPM2 PE=1 SV=1	8
P23639	YML092C	PRE8	SGD:S000004557	Proteasome subunit alpha type-2 OS=Saccharomyces cerevisiae (strain ATCC 204508 / S288c) OX=559292 GN=PRE8 PE=1 SV=1	46
Q04500	YML093W	UTP14	SGD:S000004558	U3 small nucleolar RNA-associated protein 14 OS=Saccharomyces cerevisiae (strain ATCC 204508 / S288c) OX=559292 GN=UTP14 PE=1 SV=1	18
Q04493	YML094W	GIM5	SGD:S000004559	Prefoldin subunit 5 OS=Saccharomyces cerevisiae (strain ATCC 204508 / S288c) OX=559292 GN=GIM5 PE=1 SV=1	3
Q04199	YML102W	CAC2	SGD:S000004570	Chromatin assembly factor 1 subunit p60 OS=Saccharomyces cerevisiae (strain ATCC 204508 / S288c) OX=559292 GN=CAC2 PE=1 SV=1	2
P52593	YML103C	NUP188	SGD:S000004571	Nucleoporin NUP188 OS=Saccharomyces cerevisiae (strain ATCC 204508 / S288c) OX=559292 GN=NUP188 PE=1 SV=1	3
P29478	YML105C	SEC65	SGD:S000004573	Signal recognition particle subunit SEC65 OS=Saccharomyces cerevisiae (strain ATCC 204508 / S288c) OX=559292 GN=SEC65 PE=1 SV=1	4
Q03759	YML108W		SGD:S000004576	Uncharacterized protein YML108W OS=Saccharomyces cerevisiae (strain ATCC 204508 / S288c) OX=559292 GN=YML108W PE=1 SV=1	2
P54786	YML109W	ZDS2	SGD:S000004577	Protein ZDS2 OS=Saccharomyces cerevisiae (strain ATCC 204508 / S288c) OX=559292 GN=ZDS2 PE=1 SV=1	2
P49017	YML110C	COQ5	SGD:S000004578	2-methoxy-6-polyprenyl-1,4-benzoquinol methylase, mitochondrial OS=Saccharomyces cerevisiae (strain ATCC 204508 / S288c) OX=559292 GN=COQ5 PE=1 SV=1	1
Q03758	YML111W	BUL2	SGD:S000004579	Ubiquitin ligase-binding protein BUL2 OS=Saccharomyces cerevisiae (strain ATCC 204508 / S288c) OX=559292 GN=BUL2 PE=1 SV=1	6
P46963	YML112W	CTK3	SGD:S000004580	CTD kinase subunit gamma OS=Saccharomyces cerevisiae (strain ATCC 204508 / S288c) OX=559292 GN=CTK3 PE=1 SV=2	3
P23642	YML115C	VAN1	SGD:S000004583	Mannan polymerase I complex VAN1 subunit OS=Saccharomyces cerevisiae (strain ATCC 204508 / S288c) OX=559292 GN=VAN1 PE=1 SV=3	2
Q03735	YML117W	NAB6	SGD:S000004585	RNA-binding protein NAB6 OS=Saccharomyces cerevisiae (strain ATCC 204508 / S288c) OX=559292 GN=NAB6 PE=1 SV=1	2
Q00582	YML121W	GTR1	SGD:S000004590	GTP-binding protein GTR1 OS=Saccharomyces cerevisiae (strain ATCC 204508 / S288c) OX=559292 GN=GTR1 PE=1 SV=1	1
Q12746	YML125C	PGA3	SGD:S000004594	Plasma membrane-associated coenzyme Q6 reductase PGA3 OS=Saccharomyces cerevisiae (strain ATCC 204508 / S288c) OX=559292 GN=PGA3 PE=1 SV=1	2
Q03124	YML127W	RSC9	SGD:S000004596	Chromatin structure-remodeling complex subunit RSC9 OS=Saccharomyces cerevisiae (strain ATCC 204508 / S288c) OX=559292 GN=RSC9 PE=1 SV=1	3
Q03104	YML128C	MSC1	SGD:S000004597	Meiotic sister chromatid recombination protein 1 OS=Saccharomyces cerevisiae (strain ATCC 204508 / S288c) OX=559292 GN=MSC1 PE=1 SV=1	53
P39103	YML129C	COX14	SGD:S000004598	Cytochrome c oxidase assembly protein COX14 OS=Saccharomyces cerevisiae (strain ATCC 204508 / S288c) OX=559292 GN=COX14 PE=1 SV=1	2
Q03103	YML130C	ERO1	SGD:S000004599	Endoplasmic oxidoreductin-1 OS=Saccharomyces cerevisiae (strain ATCC 204508 / S288c) OX=559292 GN=ERO1 PE=1 SV=1	2
Q03667	YMR002W	MIX17	SGD:S000004604	Mitochondrial intermembrane space cysteine motif-containing protein MIX17 OS=Saccharomyces cerevisiae (strain ATCC 204508 / S288c) OX=559292 GN=MIX17 PE=1 SV=1	25
Q03673	YMR003W	AIM34	SGD:S000004605	Altered inheritance of mitochondria protein 34, mitochondrial OS=Saccharomyces cerevisiae (strain ATCC 204508 / S288c) OX=559292 GN=AIM34 PE=1 SV=1	1
P40959	YMR004W	MVP1	SGD:S000004606	Sorting nexin MVP1 OS=Saccharomyces cerevisiae (strain ATCC 204508 / S288c) OX=559292 GN=MVP1 PE=1 SV=2	1
P50105	YMR005W	TAF4	SGD:S000004607	Transcription initiation factor TFIID subunit 4 OS=Saccharomyces cerevisiae (strain ATCC 204508 / S288c) OX=559292 GN=TAF4 PE=1 SV=1	2
P39105	YMR008C	PLB1	SGD:S000004610	Lysophospholipase 1 OS=Saccharomyces cerevisiae (strain ATCC 204508 / S288c) OX=559292 GN=PLB1 PE=1 SV=2	18
P23585	YMR011W	HXT2	SGD:S000004613	High-affinity glucose transporter HXT2 OS=Saccharomyces cerevisiae (strain ATCC 204508 / S288c) OX=559292 GN=HXT2 PE=1 SV=1	3
Q04347	YMR014W	BUD22	SGD:S000004616	Bud site selection protein 22 OS=Saccharomyces cerevisiae (strain ATCC 204508 / S288c) OX=559292 GN=BUD22 PE=1 SV=1	6
P54781	YMR015C	ERG5	SGD:S000004617	Cytochrome P450 61 OS=Saccharomyces cerevisiae (strain ATCC 204508 / S288c) OX=559292 GN=ERG5 PE=1 SV=1	3
P53438	YMR016C	SOK2	SGD:S000004618	Protein SOK2 OS=Saccharomyces cerevisiae (strain ATCC 204508 / S288c) OX=559292 GN=SOK2 PE=1 SV=1	4
P50104	YMR019W	STB4	SGD:S000004621	Probable transcriptional regulatory protein STB4 OS=Saccharomyces cerevisiae (strain ATCC 204508 / S288c) OX=559292 GN=STB4 PE=1 SV=1	1
Q04372	YMR028W	TAP42	SGD:S000004630	Type 2A phosphatase-associated protein 42 OS=Saccharomyces cerevisiae (strain ATCC 204508 / S288c) OX=559292 GN=TAP42 PE=1 SV=1	7
Q05040	YMR029C	FAR8	SGD:S000004631	Factor arrest protein 8 OS=Saccharomyces cerevisiae (strain ATCC 204508 / S288c) OX=559292 GN=FAR8 PE=1 SV=1	10
Q05123	YMR033W	ARP9	SGD:S000004636	Actin-like protein ARP9 OS=Saccharomyces cerevisiae (strain ATCC 204508 / S288c) OX=559292 GN=ARP9 PE=1 SV=1	4
P33748	YMR037C	MSN2	SGD:S000004640	Zinc finger protein MSN2 OS=Saccharomyces cerevisiae (strain ATCC 204508 / S288c) OX=559292 GN=MSN2 PE=1 SV=1	15
P40202	YMR038C	CCS1	SGD:S000004641	Superoxide dismutase 1 copper chaperone OS=Saccharomyces cerevisiae (strain ATCC 204508 / S288c) OX=559292 GN=CCS1 PE=1 SV=1	1
P54000	YMR039C	SUB1	SGD:S000004642	RNA polymerase II transcriptional coactivator SUB1 OS=Saccharomyces cerevisiae (strain ATCC 204508 / S288c) OX=559292 GN=SUB1 PE=1 SV=1	8
Q04212	YMR041C	ARA2	SGD:S000004644	D-arabinose 1-dehydrogenase OS=Saccharomyces cerevisiae (strain ATCC 204508 / S288c) OX=559292 GN=ARA2 PE=1 SV=1	1
P11746	YMR043W	MCM1	SGD:S000004646	Pheromone receptor transcription factor OS=Saccharomyces cerevisiae (strain ATCC 204508 / S288c) OX=559292 GN=MCM1 PE=1 SV=2	1
Q04213	YMR044W	IOC4	SGD:S000004647	ISWI one complex protein 4 OS=Saccharomyces cerevisiae (strain ATCC 204508 / S288c) OX=559292 GN=IOC4 PE=1 SV=1	2
Q04660	YMR049C	ERB1	SGD:S000004652	Ribosome biogenesis protein ERB1 OS=Saccharomyces cerevisiae (strain ATCC 204508 / S288c) OX=559292 GN=ERB1 PE=1 SV=1	16
P26448	YMR055C	BUB2	SGD:S000004659	Mitotic check point protein BUB2 OS=Saccharomyces cerevisiae (strain ATCC 204508 / S288c) OX=559292 GN=BUB2 PE=1 SV=1	1
P38993	YMR058W	FET3	SGD:S000004662	Iron transport multicopper oxidase FET3 OS=Saccharomyces cerevisiae (strain ATCC 204508 / S288c) OX=559292 GN=FET3 PE=1 SV=2	11
P50110	YMR060C	SAM37	SGD:S000004664	Sorting assembly machinery 37 kDa subunit OS=Saccharomyces cerevisiae (strain ATCC 204508 / S288c) OX=559292 GN=SAM37 PE=1 SV=1	1
Q04728	YMR062C	ARG7	SGD:S000004666	Arginine biosynthesis bifunctional protein ArgJ, mitochondrial OS=Saccharomyces cerevisiae (strain ATCC 204508 / S288c) OX=559292 GN=ARG7 PE=1 SV=1	25
Q04748	YMR066W	SOV1	SGD:S000004670	Protein SOV1, mitochondrial OS=Saccharomyces cerevisiae (strain ATCC 204508 / S288c) OX=559292 GN=SOV1 PE=1 SV=1	1
P54785	YMR070W	MOT3	SGD:S000004674	Transcriptional activator/repressor MOT3 OS=Saccharomyces cerevisiae (strain ATCC 204508 / S288c) OX=559292 GN=MOT3 PE=1 SV=1	3
Q04772	YMR073C	IRC21	SGD:S000004677	Increased recombination centers protein 21 OS=Saccharomyces cerevisiae (strain ATCC 204508 / S288c) OX=559292 GN=IRC21 PE=1 SV=1	4
Q04773	YMR074C	SDD2	SGD:S000004678	Uncharacterized protein YMR074C OS=Saccharomyces cerevisiae (strain ATCC 204508 / S288c) OX=559292 GN=YMR074C PE=1 SV=1	24
Q04779	YMR075W	RCO1	SGD:S000004680	Transcriptional regulatory protein RCO1 OS=Saccharomyces cerevisiae (strain ATCC 204508 / S288c) OX=559292 GN=RCO1 PE=1 SV=1	2
Q04264	YMR076C	PDS5	SGD:S000004681	Sister chromatid cohesion protein PDS5 OS=Saccharomyces cerevisiae (strain ATCC 204508 / S288c) OX=559292 GN=PDS5 PE=1 SV=1	5
Q04272	YMR077C	VPS20	SGD:S000004682	Vacuolar protein sorting-associated protein 20 OS=Saccharomyces cerevisiae (strain ATCC 204508 / S288c) OX=559292 GN=VPS20 PE=1 SV=3	11
P30771	YMR080C	NAM7	SGD:S000004685	ATP-dependent helicase NAM7 OS=Saccharomyces cerevisiae (strain ATCC 204508 / S288c) OX=559292 GN=NAM7 PE=1 SV=1	11
Q04299	YMR087W	PDL32	SGD:S000004693	Probable ADP-ribose 1''-phosphate phosphatase YML087W OS=Saccharomyces cerevisiae (strain ATCC 204508 / S288c) OX=559292 GN=YMR087W PE=1 SV=1	2
Q04305	YMR093W	UTP15	SGD:S000004699	U3 small nucleolar RNA-associated protein 15 OS=Saccharomyces cerevisiae (strain ATCC 204508 / S288c) OX=559292 GN=UTP15 PE=1 SV=1	1
Q03153	YMR098C	ATP25	SGD:S000004704	ATPase synthesis protein 25, mitochondrial OS=Saccharomyces cerevisiae (strain ATCC 204508 / S288c) OX=559292 GN=ATP25 PE=1 SV=1	2
Q03177	YMR102C	LAF1	SGD:S000004708	WD repeat-containing protein YMR102C OS=Saccharomyces cerevisiae (strain ATCC 204508 / S288c) OX=559292 GN=YMR102C PE=1 SV=1	1
P18961	YMR104C	YPK2	SGD:S000004710	Serine/threonine-protein kinase YPK2/YKR2 OS=Saccharomyces cerevisiae (strain ATCC 204508 / S288c) OX=559292 GN=YPK2 PE=1 SV=1	5
Q04438	YMR107W	SPG4	SGD:S000004713	Stationary phase protein 4 OS=Saccharomyces cerevisiae (strain ATCC 204508 / S288c) OX=559292 GN=SPG4 PE=1 SV=1	12
Q04439	YMR109W	MYO5	SGD:S000004715	Myosin-5 OS=Saccharomyces cerevisiae (strain ATCC 204508 / S288c) OX=559292 GN=MYO5 PE=1 SV=1	5
Q99278	YMR112C	MED11	SGD:S000004718	Mediator of RNA polymerase II transcription subunit 11 OS=Saccharomyces cerevisiae (strain ATCC 204508 / S288c) OX=559292 GN=MED11 PE=1 SV=2	1
Q12676	YMR113W	FOL3	SGD:S000004719	Dihydrofolate synthetase OS=Saccharomyces cerevisiae (strain ATCC 204508 / S288c) OX=559292 GN=FOL3 PE=1 SV=1	4
Q04472	YMR115W	MGR3	SGD:S000004721	Mitochondrial inner membrane i-AAA protease supercomplex subunit MGR3 OS=Saccharomyces cerevisiae (strain ATCC 204508 / S288c) OX=559292 GN=MGR3 PE=1 SV=1	4
Q04477	YMR117C	SPC24	SGD:S000004723	Kinetochore protein SPC24 OS=Saccharomyces cerevisiae (strain ATCC 204508 / S288c) OX=559292 GN=SPC24 PE=1 SV=1	3
Q04217	YMR128W	ECM16	SGD:S000004735	Probable ATP-dependent RNA helicase DHR1 OS=Saccharomyces cerevisiae (strain ATCC 204508 / S288c) OX=559292 GN=ECM16 PE=1 SV=1	2
P39685	YMR129W	POM152	SGD:S000004736	Nucleoporin POM152 OS=Saccharomyces cerevisiae (strain ATCC 204508 / S288c) OX=559292 GN=POM152 PE=1 SV=1	4
Q04223	YMR130W	DPI35	SGD:S000004737	Uncharacterized protein YMR130W OS=Saccharomyces cerevisiae (strain ATCC 204508 / S288c) OX=559292 GN=YMR130W PE=3 SV=1	3
P32841	YMR133W	REC114	SGD:S000004740	Meiotic recombination protein REC114 OS=Saccharomyces cerevisiae (strain ATCC 204508 / S288c) OX=559292 GN=REC114 PE=1 SV=3	1
P40207	YMR134W	ERG29	SGD:S000004741	Ergosterol biosynthesis protein 29 OS=Saccharomyces cerevisiae (strain ATCC 204508 / S288c) OX=559292 GN=ERG29 PE=1 SV=1	1
P40208	YMR135C	GID8	SGD:S000004742	Glucose-induced degradation protein 8 OS=Saccharomyces cerevisiae (strain ATCC 204508 / S288c) OX=559292 GN=GID8 PE=1 SV=1	6
P38615	YMR139W	RIM11	SGD:S000004747	Serine/threonine-protein kinase RIM11/MSD1 OS=Saccharomyces cerevisiae (strain ATCC 204508 / S288c) OX=559292 GN=RIM11 PE=1 SV=1	3
P40219	YMR148W	LDO16	SGD:S000004756	Outer spore wall protein 5 OS=Saccharomyces cerevisiae (strain ATCC 204508 / S288c) OX=559292 GN=OSW5 PE=1 SV=1	2
Q02795	YMR149W	SWP1	SGD:S000004757	Dolichyl-diphosphooligosaccharide--protein glycosyltransferase subunit SWP1 OS=Saccharomyces cerevisiae (strain ATCC 204508 / S288c) OX=559292 GN=SWP1 PE=1 SV=1	5
P28627	YMR150C	IMP1	SGD:S000004758	Mitochondrial inner membrane protease subunit 1 OS=Saccharomyces cerevisiae (strain ATCC 204508 / S288c) OX=559292 GN=IMP1 PE=1 SV=3	1
P28625	YMR152W	YIM1	SGD:S000004760	Protein YIM1 OS=Saccharomyces cerevisiae (strain ATCC 204508 / S288c) OX=559292 GN=YIM1 PE=1 SV=2	7
Q03790	YMR153W	NUP53	SGD:S000004762	Nucleoporin NUP53 OS=Saccharomyces cerevisiae (strain ATCC 204508 / S288c) OX=559292 GN=NUP53 PE=1 SV=1	6
Q03798	YMR157C	AIM36	SGD:S000004766	Altered inheritance of mitochondria protein 36, mitochondrial OS=Saccharomyces cerevisiae (strain ATCC 204508 / S288c) OX=559292 GN=AIM36 PE=1 SV=1	5
Q03818	YMR159C	ATG16	SGD:S000004769	Autophagy protein 16 OS=Saccharomyces cerevisiae (strain ATCC 204508 / S288c) OX=559292 GN=ATG16 PE=1 SV=1	1
P48353	YMR161W	HLJ1	SGD:S000004771	Protein HLJ1 OS=Saccharomyces cerevisiae (strain ATCC 204508 / S288c) OX=559292 GN=HLJ1 PE=1 SV=1	3
P40969	YMR168C	CEP3	SGD:S000004778	Centromere DNA-binding protein complex CBF3 subunit B OS=Saccharomyces cerevisiae (strain ATCC 204508 / S288c) OX=559292 GN=CEP3 PE=1 SV=1	1
P18899	YMR173W	DDR48	SGD:S000004784	Stress protein DDR48 OS=Saccharomyces cerevisiae (strain ATCC 204508 / S288c) OX=559292 GN=DDR48 PE=1 SV=4	3
P01094	YMR174C	PAI3	SGD:S000004786	Protease A inhibitor 3 OS=Saccharomyces cerevisiae (strain ATCC 204508 / S288c) OX=559292 GN=PAI3 PE=1 SV=1	7
P50263	YMR175W	SIP18	SGD:S000004787	Protein SIP18 OS=Saccharomyces cerevisiae (strain ATCC 204508 / S288c) OX=559292 GN=SIP18 PE=1 SV=1	63
Q03233	YMR184W	ADD37	SGD:S000004796	Alpha1-proteinase inhibitor-degradation deficient protein 37 OS=Saccharomyces cerevisiae (strain ATCC 204508 / S288c) OX=559292 GN=ADD37 PE=1 SV=1	1
Q03246	YMR188C	MRPS17	SGD:S000004800	37S ribosomal protein S17, mitochondrial OS=Saccharomyces cerevisiae (strain ATCC 204508 / S288c) OX=559292 GN=MRPS17 PE=1 SV=1	4
P49095	YMR189W	GCV2	SGD:S000004801	Glycine dehydrogenase (decarboxylating), mitochondrial OS=Saccharomyces cerevisiae (strain ATCC 204508 / S288c) OX=559292 GN=GCV2 PE=1 SV=1	19
Q04322	YMR192W	GYL1	SGD:S000004804	Probable GTPase-activating protein GYL1 OS=Saccharomyces cerevisiae (strain ATCC 204508 / S288c) OX=559292 GN=GYL1 PE=1 SV=1	6
P36525	YMR193W	MRPL24	SGD:S000004806	54S ribosomal protein L24, mitochondrial OS=Saccharomyces cerevisiae (strain ATCC 204508 / S288c) OX=559292 GN=MRPL24 PE=1 SV=2	5
Q04338	YMR197C	VTI1	SGD:S000004810	t-SNARE VTI1 OS=Saccharomyces cerevisiae (strain ATCC 204508 / S288c) OX=559292 GN=VTI1 PE=1 SV=3	8
Q03648	YMR209C		SGD:S000004822	Uncharacterized protein YMR209C OS=Saccharomyces cerevisiae (strain ATCC 204508 / S288c) OX=559292 GN=YMR209C PE=1 SV=1	2
Q03653	YMR212C	EFR3	SGD:S000004825	Protein EFR3 OS=Saccharomyces cerevisiae (strain ATCC 204508 / S288c) OX=559292 GN=EFR3 PE=1 SV=1	4
Q03654	YMR213W	CEF1	SGD:S000004826	Pre-mRNA-splicing factor CEF1 OS=Saccharomyces cerevisiae (strain ATCC 204508 / S288c) OX=559292 GN=CEF1 PE=1 SV=1	1
P25303	YMR214W	SCJ1	SGD:S000004827	DnaJ-related protein SCJ1 OS=Saccharomyces cerevisiae (strain ATCC 204508 / S288c) OX=559292 GN=SCJ1 PE=1 SV=2	5
Q03655	YMR215W	GAS3	SGD:S000004828	Probable 1,3-beta-glucanosyltransferase GAS3 OS=Saccharomyces cerevisiae (strain ATCC 204508 / S288c) OX=559292 GN=GAS3 PE=1 SV=1	17
Q03656	YMR216C	SKY1	SGD:S000004829	Serine/threonine-protein kinase SKY1 OS=Saccharomyces cerevisiae (strain ATCC 204508 / S288c) OX=559292 GN=SKY1 PE=1 SV=1	8
Q03660	YMR218C	TRS130	SGD:S000004831	Trafficking protein particle complex II-specific subunit 130 OS=Saccharomyces cerevisiae (strain ATCC 204508 / S288c) OX=559292 GN=TRS130 PE=1 SV=1	2
Q03661	YMR219W	ESC1	SGD:S000004832	Silent chromatin protein ESC1 OS=Saccharomyces cerevisiae (strain ATCC 204508 / S288c) OX=559292 GN=ESC1 PE=1 SV=1	37
Q04991	YMR221C	FMP42	SGD:S000004834	Protein FMP42 OS=Saccharomyces cerevisiae (strain ATCC 204508 / S288c) OX=559292 GN=FMP42 PE=1 SV=1	6
Q05015	YMR222C	FSH2	SGD:S000004835	Family of serine hydrolases 2 OS=Saccharomyces cerevisiae (strain ATCC 204508 / S288c) OX=559292 GN=FSH2 PE=1 SV=1	3
P14908	YMR228W	MTF1	SGD:S000004841	Mitochondrial transcription factor 1 OS=Saccharomyces cerevisiae (strain ATCC 204508 / S288c) OX=559292 GN=MTF1 PE=1 SV=4	6
P12868	YMR231W	PEP5	SGD:S000004844	E3 ubiquitin-protein ligase PEP5 OS=Saccharomyces cerevisiae (strain ATCC 204508 / S288c) OX=559292 GN=PEP5 PE=1 SV=2	3
Q05024	YMR233W	TRI1	SGD:S000004846	Protein TRI1 OS=Saccharomyces cerevisiae (strain ATCC 204508 / S288c) OX=559292 GN=TRI1 PE=1 SV=1	2
Q05027	YMR236W	TAF9	SGD:S000004849	Transcription initiation factor TFIID subunit 9 OS=Saccharomyces cerevisiae (strain ATCC 204508 / S288c) OX=559292 GN=TAF9 PE=1 SV=1	2
Q05029	YMR237W	BCH1	SGD:S000004850	Protein BCH1 OS=Saccharomyces cerevisiae (strain ATCC 204508 / S288c) OX=559292 GN=BCH1 PE=1 SV=1	6
Q02555	YMR239C	RNT1	SGD:S000004852	Ribonuclease 3 OS=Saccharomyces cerevisiae (strain ATCC 204508 / S288c) OX=559292 GN=RNT1 PE=1 SV=1	1
Q04792	YMR250W	GAD1	SGD:S000004862	Glutamate decarboxylase OS=Saccharomyces cerevisiae (strain ATCC 204508 / S288c) OX=559292 GN=GAD1 PE=1 SV=1	40
Q05827	YMR251W-A	HOR7	SGD:S000004864	Protein HOR7 OS=Saccharomyces cerevisiae (strain ATCC 204508 / S288c) OX=559292 GN=HOR7 PE=1 SV=1	1
Q04839	YMR255W	GFD1	SGD:S000004868	mRNA transport factor GFD1 OS=Saccharomyces cerevisiae (strain ATCC 204508 / S288c) OX=559292 GN=GFD1 PE=1 SV=1	2
P10174	YMR256C	COX7	SGD:S000004869	Cytochrome c oxidase subunit 7, mitochondrial OS=Saccharomyces cerevisiae (strain ATCC 204508 / S288c) OX=559292 GN=COX7 PE=1 SV=3	1
Q03496	YMR259C	TRM732	SGD:S000004872	tRNA (cytidine(32)-2'-O)-methyltransferase non-catalytic subunit TRM732 OS=Saccharomyces cerevisiae (strain ATCC 204508 / S288c) OX=559292 GN=TRM732 PE=1 SV=1	2
P38430	YMR262W		SGD:S000004875	Uncharacterized deoxyribonuclease YMR262W OS=Saccharomyces cerevisiae (strain ATCC 204508 / S288c) OX=559292 GN=YMR262W PE=1 SV=3	2
P38429	YMR263W	SAP30	SGD:S000004876	Transcriptional regulatory protein SAP30 OS=Saccharomyces cerevisiae (strain ATCC 204508 / S288c) OX=559292 GN=SAP30 PE=1 SV=2	3
P38428	YMR264W	CUE1	SGD:S000004877	Coupling of ubiquitin conjugation to ER degradation protein 1 OS=Saccharomyces cerevisiae (strain ATCC 204508 / S288c) OX=559292 GN=CUE1 PE=1 SV=2	4
Q03516	YMR266W	RSN1	SGD:S000004879	Uncharacterized protein RSN1 OS=Saccharomyces cerevisiae (strain ATCC 204508 / S288c) OX=559292 GN=RSN1 PE=1 SV=1	5
P28239	YMR267W	PPA2	SGD:S000004880	Inorganic pyrophosphatase, mitochondrial OS=Saccharomyces cerevisiae (strain ATCC 204508 / S288c) OX=559292 GN=PPA2 PE=1 SV=1	1
P50111	YMR273C	ZDS1	SGD:S000004886	Protein ZDS1 OS=Saccharomyces cerevisiae (strain ATCC 204508 / S288c) OX=559292 GN=ZDS1 PE=1 SV=1	3
P48510	YMR276W	DSK2	SGD:S000004889	Ubiquitin domain-containing protein DSK2 OS=Saccharomyces cerevisiae (strain ATCC 204508 / S288c) OX=559292 GN=DSK2 PE=1 SV=2	67
Q03254	YMR277W	FCP1	SGD:S000004890	RNA polymerase II subunit A C-terminal domain phosphatase OS=Saccharomyces cerevisiae (strain ATCC 204508 / S288c) OX=559292 GN=FCP1 PE=1 SV=1	5
P39113	YMR280C	CAT8	SGD:S000004893	Regulatory protein CAT8 OS=Saccharomyces cerevisiae (strain ATCC 204508 / S288c) OX=559292 GN=CAT8 PE=1 SV=2	8
P22136	YMR282C	AEP2	SGD:S000004895	ATPase expression protein 2, mitochondrial OS=Saccharomyces cerevisiae (strain ATCC 204508 / S288c) OX=559292 GN=AEP2 PE=1 SV=3	3
P23796	YMR283C	RIT1	SGD:S000004896	tRNA A64-2'-O-ribosylphosphate transferase OS=Saccharomyces cerevisiae (strain ATCC 204508 / S288c) OX=559292 GN=RIT1 PE=1 SV=3	3
P32807	YMR284W	YKU70	SGD:S000004897	ATP-dependent DNA helicase II subunit 1 OS=Saccharomyces cerevisiae (strain ATCC 204508 / S288c) OX=559292 GN=YKU70 PE=1 SV=2	1
P49955	YMR288W	HSH155	SGD:S000004901	U2 snRNP component HSH155 OS=Saccharomyces cerevisiae (strain ATCC 204508 / S288c) OX=559292 GN=HSH155 PE=1 SV=1	2
Q03266	YMR289W	ABZ2	SGD:S000004902	Aminodeoxychorismate lyase OS=Saccharomyces cerevisiae (strain ATCC 204508 / S288c) OX=559292 GN=ABZ2 PE=1 SV=1	3
Q03532	YMR290C	HAS1	SGD:S000004903	ATP-dependent RNA helicase HAS1 OS=Saccharomyces cerevisiae (strain ATCC 204508 / S288c) OX=559292 GN=HAS1 PE=1 SV=1	2
Q03533	YMR291W	TDA1	SGD:S000004905	Serine/threonine-protein kinase TDA1 OS=Saccharomyces cerevisiae (strain ATCC 204508 / S288c) OX=559292 GN=TDA1 PE=1 SV=1	6
Q03559	YMR295C	GSR1	SGD:S000004910	Uncharacterized protein YMR295C OS=Saccharomyces cerevisiae (strain ATCC 204508 / S288c) OX=559292 GN=YMR295C PE=1 SV=1	1
P40416	YMR301C	ATM1	SGD:S000004916	Iron-sulfur clusters transporter ATM1, mitochondrial OS=Saccharomyces cerevisiae (strain ATCC 204508 / S288c) OX=559292 GN=ATM1 PE=1 SV=2	3
P32337	YMR308C	PSE1	SGD:S000004925	Importin subunit beta-3 OS=Saccharomyces cerevisiae (strain ATCC 204508 / S288c) OX=559292 GN=PSE1 PE=1 SV=2	9
P41818	YMR311C	GLC8	SGD:S000004928	Protein GLC8 OS=Saccharomyces cerevisiae (strain ATCC 204508 / S288c) OX=559292 GN=GLC8 PE=1 SV=1	55
Q04868	YMR312W	ELP6	SGD:S000004929	Elongator complex protein 6 OS=Saccharomyces cerevisiae (strain ATCC 204508 / S288c) OX=559292 GN=ELP6 PE=1 SV=1	2
P40308	YMR313C	TGL3	SGD:S000004930	Lipase 3 OS=Saccharomyces cerevisiae (strain ATCC 204508 / S288c) OX=559292 GN=TGL3 PE=1 SV=2	2
P40693	YNL002C	RLP7	SGD:S000004947	Ribosome biogenesis protein RLP7 OS=Saccharomyces cerevisiae (strain ATCC 204508 / S288c) OX=559292 GN=RLP7 PE=1 SV=1	6
P38921	YNL003C	PET8	SGD:S000004948	Putative mitochondrial carrier protein PET8 OS=Saccharomyces cerevisiae (strain ATCC 204508 / S288c) OX=559292 GN=PET8 PE=1 SV=1	2
P38922	YNL004W	HRB1	SGD:S000004949	Protein HRB1 OS=Saccharomyces cerevisiae (strain ATCC 204508 / S288c) OX=559292 GN=HRB1 PE=1 SV=2	3
P12687	YNL005C	MRP7	SGD:S000004950	54S ribosomal protein L2, mitochondrial OS=Saccharomyces cerevisiae (strain ATCC 204508 / S288c) OX=559292 GN=MRP7 PE=1 SV=1	6
P53980	YNL011C		SGD:S000004956	Uncharacterized protein YNL011C OS=Saccharomyces cerevisiae (strain ATCC 204508 / S288c) OX=559292 GN=YNL011C PE=1 SV=1	1
P53974	YNL020C	ARK1	SGD:S000004965	Actin-regulating kinase 1 OS=Saccharomyces cerevisiae (strain ATCC 204508 / S288c) OX=559292 GN=ARK1 PE=1 SV=1	3
P53973	YNL021W	HDA1	SGD:S000004966	Histone deacetylase HDA1 OS=Saccharomyces cerevisiae (strain ATCC 204508 / S288c) OX=559292 GN=HDA1 PE=1 SV=1	5
P53972	YNL022C	RCM1	SGD:S000004967	25S rRNA (cytosine(2278)-C(5))-methyltransferase OS=Saccharomyces cerevisiae (strain ATCC 204508 / S288c) OX=559292 GN=RCM1 PE=1 SV=1	1
P53971	YNL023C	FAP1	SGD:S000004968	FKBP12-associated protein 1 OS=Saccharomyces cerevisiae (strain ATCC 204508 / S288c) OX=559292 GN=FAP1 PE=1 SV=1	1
P53969	YNL026W	SAM50	SGD:S000004971	Sorting assembly machinery 50 kDa subunit OS=Saccharomyces cerevisiae (strain ATCC 204508 / S288c) OX=559292 GN=SAM50 PE=1 SV=1	2
P53965	YNL032W	SIW14	SGD:S000004977	Inositol phosphatase SIW14 OS=Saccharomyces cerevisiae (strain ATCC 204508 / S288c) OX=559292 GN=SIW14 PE=1 SV=1	1
P53962	YNL035C		SGD:S000004980	Uncharacterized WD repeat-containing protein YNL035C OS=Saccharomyces cerevisiae (strain ATCC 204508 / S288c) OX=559292 GN=YNL035C PE=1 SV=1	29
P53615	YNL036W	NCE103	SGD:S000004981	Carbonic anhydrase OS=Saccharomyces cerevisiae (strain ATCC 204508 / S288c) OX=559292 GN=NCE103 PE=1 SV=1	2
P46678	YNL039W	BDP1	SGD:S000004984	Transcription factor TFIIIB component B'' OS=Saccharomyces cerevisiae (strain ATCC 204508 / S288c) OX=559292 GN=BDP1 PE=1 SV=1	2
P53960	YNL040W		SGD:S000004985	Putative alanyl-tRNA editing protein alaX OS=Saccharomyces cerevisiae (strain ATCC 204508 / S288c) OX=559292 GN=YNL040W PE=1 SV=1	5
P53954	YNL048W	ALG11	SGD:S000004993	GDP-Man:Man(3)GlcNAc(2)-PP-Dol alpha-1,2-mannosyltransferase OS=Saccharomyces cerevisiae (strain ATCC 204508 / S288c) OX=559292 GN=ALG11 PE=1 SV=1	1
P53953	YNL049C	SFB2	SGD:S000004994	SED5-binding protein 2 OS=Saccharomyces cerevisiae (strain ATCC 204508 / S288c) OX=559292 GN=SFB2 PE=1 SV=1	1
P53952	YNL050C		SGD:S000004995	Uncharacterized protein YNL050C OS=Saccharomyces cerevisiae (strain ATCC 204508 / S288c) OX=559292 GN=YNL050C PE=4 SV=1	1
P53950	YNL054W	VAC7	SGD:S000004999	Vacuolar segregation protein 7 OS=Saccharomyces cerevisiae (strain ATCC 204508 / S288c) OX=559292 GN=VAC7 PE=1 SV=1	3
P53946	YNL059C	ARP5	SGD:S000005004	Actin-related protein 5 OS=Saccharomyces cerevisiae (strain ATCC 204508 / S288c) OX=559292 GN=ARP5 PE=1 SV=1	6
P41814	YNL062C	GCD10	SGD:S000005006	tRNA (adenine(58)-N(1))-methyltransferase non-catalytic subunit TRM6 OS=Saccharomyces cerevisiae (strain ATCC 204508 / S288c) OX=559292 GN=GCD10 PE=1 SV=1	4
P32047	YNL074C	MLF3	SGD:S000005018	Protein MLF3 OS=Saccharomyces cerevisiae (strain ATCC 204508 / S288c) OX=559292 GN=MLF3 PE=1 SV=2	6
P53941	YNL075W	IMP4	SGD:S000005019	U3 small nucleolar ribonucleoprotein protein IMP4 OS=Saccharomyces cerevisiae (strain ATCC 204508 / S288c) OX=559292 GN=IMP4 PE=1 SV=1	1
P34072	YNL076W	MKS1	SGD:S000005020	Negative regulator of RAS-cAMP pathway OS=Saccharomyces cerevisiae (strain ATCC 204508 / S288c) OX=559292 GN=MKS1 PE=1 SV=2	10
P17536	YNL079C	TPM1	SGD:S000005023	Tropomyosin-1 OS=Saccharomyces cerevisiae (strain ATCC 204508 / S288c) OX=559292 GN=TPM1 PE=1 SV=1	6
P06781	YNL090W	RHO2	SGD:S000005034	GTP-binding protein RHO2 OS=Saccharomyces cerevisiae (strain ATCC 204508 / S288c) OX=559292 GN=RHO2 PE=1 SV=2	3
P53935	YNL091W	NST1	SGD:S000005035	Stress response protein NST1 OS=Saccharomyces cerevisiae (strain ATCC 204508 / S288c) OX=559292 GN=NST1 PE=1 SV=1	1
P53933	YNL094W	APP1	SGD:S000005038	Phosphatidate phosphatase APP1 OS=Saccharomyces cerevisiae (strain ATCC 204508 / S288c) OX=559292 GN=APP1 PE=1 SV=1	1
P50945	YNL100W	MIC27	SGD:S000005044	MICOS complex subunit MIC27 OS=Saccharomyces cerevisiae (strain ATCC 204508 / S288c) OX=559292 GN=MIC27 PE=1 SV=1	6
P32389	YNL103W	MET4	SGD:S000005047	Transcriptional activator of sulfur metabolism MET4 OS=Saccharomyces cerevisiae (strain ATCC 204508 / S288c) OX=559292 GN=MET4 PE=1 SV=2	2
P50942	YNL106C	INP52	SGD:S000005050	Polyphosphatidylinositol phosphatase INP52 OS=Saccharomyces cerevisiae (strain ATCC 204508 / S288c) OX=559292 GN=INP52 PE=1 SV=1	1
P53930	YNL107W	YAF9	SGD:S000005051	Protein AF-9 homolog OS=Saccharomyces cerevisiae (strain ATCC 204508 / S288c) OX=559292 GN=YAF9 PE=1 SV=1	1
P53927	YNL110C	NOP15	SGD:S000005054	Ribosome biogenesis protein 15 OS=Saccharomyces cerevisiae (strain ATCC 204508 / S288c) OX=559292 GN=NOP15 PE=1 SV=1	3
P40312	YNL111C	CYB5	SGD:S000005055	Cytochrome b5 OS=Saccharomyces cerevisiae (strain ATCC 204508 / S288c) OX=559292 GN=CYB5 PE=1 SV=2	7
P53924	YNL116W	DMA2	SGD:S000005060	E3 ubiquitin-protein ligase DMA2 OS=Saccharomyces cerevisiae (strain ATCC 204508 / S288c) OX=559292 GN=DMA2 PE=1 SV=1	1
P53550	YNL118C	DCP2	SGD:S000005062	m7GpppN-mRNA hydrolase OS=Saccharomyces cerevisiae (strain ATCC 204508 / S288c) OX=559292 GN=DCP2 PE=1 SV=1	19
P53920	YNL123W	NMA111	SGD:S000005067	Pro-apoptotic serine protease NMA111 OS=Saccharomyces cerevisiae (strain ATCC 204508 / S288c) OX=559292 GN=NMA111 PE=1 SV=1	6
P53919	YNL124W	NAF1	SGD:S000005068	H/ACA ribonucleoprotein complex non-core subunit NAF1 OS=Saccharomyces cerevisiae (strain ATCC 204508 / S288c) OX=559292 GN=NAF1 PE=1 SV=1	8
P53918	YNL125C	ESBP6	SGD:S000005069	Uncharacterized transporter ESBP6 OS=Saccharomyces cerevisiae (strain ATCC 204508 / S288c) OX=559292 GN=ESBP6 PE=1 SV=1	3
P53914	YNL132W	KRE33	SGD:S000005076	RNA cytidine acetyltransferase OS=Saccharomyces cerevisiae (strain ATCC 204508 / S288c) OX=559292 GN=KRE33 PE=1 SV=1	7
P53913	YNL133C	FYV6	SGD:S000005077	Protein FYV6 OS=Saccharomyces cerevisiae (strain ATCC 204508 / S288c) OX=559292 GN=FYV6 PE=1 SV=1	6
P53911	YNL136W	EAF7	SGD:S000005080	Chromatin modification-related protein EAF7 OS=Saccharomyces cerevisiae (strain ATCC 204508 / S288c) OX=559292 GN=EAF7 PE=1 SV=1	1
P0C074	YNL138W-A	YSF3	SGD:S000028509	RDS3 complex subunit 10 OS=Saccharomyces cerevisiae (strain ATCC 204508 / S288c) OX=559292 GN=YSF3 PE=1 SV=1	2
P53552	YNL139C	THO2	SGD:S000005083	THO complex subunit 2 OS=Saccharomyces cerevisiae (strain ATCC 204508 / S288c) OX=559292 GN=THO2 PE=1 SV=1	1
P53909	YNL141W	AAH1	SGD:S000005085	Adenine deaminase OS=Saccharomyces cerevisiae (strain ATCC 204508 / S288c) OX=559292 GN=AAH1 PE=1 SV=1	1
P53904	YNL148C	ALF1	SGD:S000005092	Tubulin-specific chaperone B OS=Saccharomyces cerevisiae (strain ATCC 204508 / S288c) OX=559292 GN=ALF1 PE=1 SV=1	1
P53903	YNL149C	PGA2	SGD:S000005093	Processing of GAS1 and ALP protein 2 OS=Saccharomyces cerevisiae (strain ATCC 204508 / S288c) OX=559292 GN=PGA2 PE=1 SV=3	5
P17890	YNL151C	RPC31	SGD:S000005095	DNA-directed RNA polymerase III subunit RPC7 OS=Saccharomyces cerevisiae (strain ATCC 204508 / S288c) OX=559292 GN=RPC31 PE=1 SV=1	4
P53901	YNL152W	INN1	SGD:S000005096	Ingression protein 1 OS=Saccharomyces cerevisiae (strain ATCC 204508 / S288c) OX=559292 GN=INN1 PE=1 SV=1	3
P53900	YNL153C	GIM3	SGD:S000005097	Prefoldin subunit 4 OS=Saccharomyces cerevisiae (strain ATCC 204508 / S288c) OX=559292 GN=GIM3 PE=1 SV=1	9
P53899	YNL155W	CUZ1	SGD:S000005099	CDC48-associated ubiquitin-like/zinc finger protein 1 OS=Saccharomyces cerevisiae (strain ATCC 204508 / S288c) OX=559292 GN=CUZ1 PE=1 SV=1	2
P53898	YNL156C	NSG2	SGD:S000005100	Protein NSG2 OS=Saccharomyces cerevisiae (strain ATCC 204508 / S288c) OX=559292 GN=NSG2 PE=1 SV=1	12
P53896	YNL158W	PGA1	SGD:S000005102	GPI mannosyltransferase 2 subunit PGA1 OS=Saccharomyces cerevisiae (strain ATCC 204508 / S288c) OX=559292 GN=PGA1 PE=1 SV=1	1
P53894	YNL161W	CBK1	SGD:S000005105	Serine/threonine-protein kinase CBK1 OS=Saccharomyces cerevisiae (strain ATCC 204508 / S288c) OX=559292 GN=CBK1 PE=1 SV=1	11
P53893	YNL163C	RIA1	SGD:S000005107	Ribosome assembly protein 1 OS=Saccharomyces cerevisiae (strain ATCC 204508 / S288c) OX=559292 GN=RIA1 PE=1 SV=1	5
Q02100	YNL167C	SKO1	SGD:S000005111	CRE-binding bZIP protein SKO1 OS=Saccharomyces cerevisiae (strain ATCC 204508 / S288c) OX=559292 GN=SKO1 PE=1 SV=1	3
P53889	YNL168C	FMP41	SGD:S000005112	Uncharacterized mitochondrial hydrolase FMP41 OS=Saccharomyces cerevisiae (strain ATCC 204508 / S288c) OX=559292 GN=FMP41 PE=1 SV=1	28
P39006	YNL169C	PSD1	SGD:S000005113	Phosphatidylserine decarboxylase proenzyme 1, mitochondrial OS=Saccharomyces cerevisiae (strain ATCC 204508 / S288c) OX=559292 GN=PSD1 PE=1 SV=1	4
P53885	YNL173C	MDG1	SGD:S000005117	Signal transduction protein MDG1 OS=Saccharomyces cerevisiae (strain ATCC 204508 / S288c) OX=559292 GN=MDG1 PE=1 SV=1	33
P53881	YNL177C	MRPL22	SGD:S000005121	54S ribosomal protein L22, mitochondrial OS=Saccharomyces cerevisiae (strain ATCC 204508 / S288c) OX=559292 GN=MRPL22 PE=1 SV=2	2
P53879	YNL180C	RHO5	SGD:S000005124	GTP-binding protein RHO5 OS=Saccharomyces cerevisiae (strain ATCC 204508 / S288c) OX=559292 GN=RHO5 PE=1 SV=2	6
P53877	YNL182C	IPI3	SGD:S000005126	Pre-rRNA-processing protein IPI3 OS=Saccharomyces cerevisiae (strain ATCC 204508 / S288c) OX=559292 GN=IPI3 PE=1 SV=1	1
P22211	YNL183C	NPR1	SGD:S000005127	Nitrogen permease reactivator protein OS=Saccharomyces cerevisiae (strain ATCC 204508 / S288c) OX=559292 GN=NPR1 PE=1 SV=2	11
P53871	YNL191W	DUG3	SGD:S000005135	Probable glutamine amidotransferase DUG3 OS=Saccharomyces cerevisiae (strain ATCC 204508 / S288c) OX=559292 GN=DUG3 PE=1 SV=1	1
P53870	YNL193W		SGD:S000005137	Uncharacterized protein YNL193W OS=Saccharomyces cerevisiae (strain ATCC 204508 / S288c) OX=559292 GN=YNL193W PE=4 SV=2	2
P40169	YNL194C		SGD:S000005138	Uncharacterized plasma membrane protein YNL194C OS=Saccharomyces cerevisiae (strain ATCC 204508 / S288c) OX=559292 GN=YNL194C PE=1 SV=1	6
P40168	YNL195C		SGD:S000005139	Uncharacterized protein YNL195C OS=Saccharomyces cerevisiae (strain ATCC 204508 / S288c) OX=559292 GN=YNL195C PE=4 SV=2	8
Q01722	YNL199C	GCR2	SGD:S000005143	Glycolytic genes transcriptional activator GCR2 OS=Saccharomyces cerevisiae (strain ATCC 204508 / S288c) OX=559292 GN=GCR2 PE=1 SV=1	3
P40165	YNL200C	NNR1	SGD:S000005144	NAD(P)H-hydrate epimerase OS=Saccharomyces cerevisiae (strain ATCC 204508 / S288c) OX=559292 GN=NNR1 PE=1 SV=1	6
P40160	YNL207W	RIO2	SGD:S000005151	Serine/threonine-protein kinase RIO2 OS=Saccharomyces cerevisiae (strain ATCC 204508 / S288c) OX=559292 GN=RIO2 PE=1 SV=1	3
P40157	YNL212W	VID27	SGD:S000005156	Vacuolar import and degradation protein 27 OS=Saccharomyces cerevisiae (strain ATCC 204508 / S288c) OX=559292 GN=VID27 PE=1 SV=1	1
P40154	YNL215W	IES2	SGD:S000005159	Ino eighty subunit 2 OS=Saccharomyces cerevisiae (strain ATCC 204508 / S288c) OX=559292 GN=IES2 PE=1 SV=1	10
P53868	YNL219C	ALG9	SGD:S000005163	Alpha-1,2-mannosyltransferase ALG9 OS=Saccharomyces cerevisiae (strain ATCC 204508 / S288c) OX=559292 GN=ALG9 PE=1 SV=1	9
P53867	YNL223W	ATG4	SGD:S000005167	Cysteine protease ATG4 OS=Saccharomyces cerevisiae (strain ATCC 204508 / S288c) OX=559292 GN=ATG4 PE=1 SV=2	2
P53865	YNL225C	CNM67	SGD:S000005169	Chaotic nuclear migration protein 67 OS=Saccharomyces cerevisiae (strain ATCC 204508 / S288c) OX=559292 GN=CNM67 PE=1 SV=1	1
P23202	YNL229C	URE2	SGD:S000005173	Transcriptional regulator URE2 OS=Saccharomyces cerevisiae (strain ATCC 204508 / S288c) OX=559292 GN=URE2 PE=1 SV=1	11
P53860	YNL231C	PDR16	SGD:S000005175	Phosphatidylinositol transfer protein PDR16 OS=Saccharomyces cerevisiae (strain ATCC 204508 / S288c) OX=559292 GN=PDR16 PE=1 SV=1	8
P53858	YNL233W	BNI4	SGD:S000005177	Protein BNI4 OS=Saccharomyces cerevisiae (strain ATCC 204508 / S288c) OX=559292 GN=BNI4 PE=1 SV=1	7
P23503	YNL240C	NAR1	SGD:S000005184	Cytosolic Fe-S cluster assembly factor NAR1 OS=Saccharomyces cerevisiae (strain ATCC 204508 / S288c) OX=559292 GN=NAR1 PE=1 SV=2	9
P53855	YNL242W	ATG2	SGD:S000005186	Autophagy-related protein 2 OS=Saccharomyces cerevisiae (strain ATCC 204508 / S288c) OX=559292 GN=ATG2 PE=1 SV=1	1
P53854	YNL245C	CWC25	SGD:S000005189	Pre-mRNA-splicing factor CWC25 OS=Saccharomyces cerevisiae (strain ATCC 204508 / S288c) OX=559292 GN=CWC25 PE=1 SV=1	5
P53853	YNL246W	VPS75	SGD:S000005190	Vacuolar protein sorting-associated protein 75 OS=Saccharomyces cerevisiae (strain ATCC 204508 / S288c) OX=559292 GN=VPS75 PE=1 SV=1	6
Q01080	YNL248C	RPA49	SGD:S000005192	DNA-directed RNA polymerase I subunit RPA49 OS=Saccharomyces cerevisiae (strain ATCC 204508 / S288c) OX=559292 GN=RPA49 PE=1 SV=2	3
P12753	YNL250W	RAD50	SGD:S000005194	DNA repair protein RAD50 OS=Saccharomyces cerevisiae (strain ATCC 204508 / S288c) OX=559292 GN=RAD50 PE=1 SV=1	1
P53617	YNL251C	NRD1	SGD:S000005195	Protein NRD1 OS=Saccharomyces cerevisiae (strain ATCC 204508 / S288c) OX=559292 GN=NRD1 PE=1 SV=1	3
P36528	YNL252C	MRPL17	SGD:S000005196	54S ribosomal protein L17, mitochondrial OS=Saccharomyces cerevisiae (strain ATCC 204508 / S288c) OX=559292 GN=MRPL17 PE=1 SV=2	3
P53848	YNL256W	FOL1	SGD:S000005200	Folic acid synthesis protein FOL1 OS=Saccharomyces cerevisiae (strain ATCC 204508 / S288c) OX=559292 GN=FOL1 PE=1 SV=2	2
P53847	YNL258C	DSL1	SGD:S000005202	Protein transport protein DSL1 OS=Saccharomyces cerevisiae (strain ATCC 204508 / S288c) OX=559292 GN=DSL1 PE=1 SV=1	3
P38636	YNL259C	ATX1	SGD:S000005203	Metal homeostasis factor ATX1 OS=Saccharomyces cerevisiae (strain ATCC 204508 / S288c) OX=559292 GN=ATX1 PE=1 SV=1	6
P21951	YNL262W	POL2	SGD:S000005206	DNA polymerase epsilon catalytic subunit A OS=Saccharomyces cerevisiae (strain ATCC 204508 / S288c) OX=559292 GN=POL2 PE=1 SV=1	6
P53843	YNL265C	IST1	SGD:S000005209	Vacuolar protein sorting-associated protein IST1 OS=Saccharomyces cerevisiae (strain ATCC 204508 / S288c) OX=559292 GN=IST1 PE=1 SV=1	2
P39104	YNL267W	PIK1	SGD:S000005211	Phosphatidylinositol 4-kinase PIK1 OS=Saccharomyces cerevisiae (strain ATCC 204508 / S288c) OX=559292 GN=PIK1 PE=1 SV=1	5
P41832	YNL271C	BNI1	SGD:S000005215	Protein BNI1 OS=Saccharomyces cerevisiae (strain ATCC 204508 / S288c) OX=559292 GN=BNI1 PE=1 SV=3	6
P17065	YNL272C	SEC2	SGD:S000005216	Rab guanine nucleotide exchange factor SEC2 OS=Saccharomyces cerevisiae (strain ATCC 204508 / S288c) OX=559292 GN=SEC2 PE=1 SV=1	2
P53836	YNL278W	CAF120	SGD:S000005222	CCR4-NOT transcriptional complex subunit CAF120 OS=Saccharomyces cerevisiae (strain ATCC 204508 / S288c) OX=559292 GN=CAF120 PE=1 SV=1	3
P32462	YNL280C	ERG24	SGD:S000005224	Delta(14)-sterol reductase OS=Saccharomyces cerevisiae (strain ATCC 204508 / S288c) OX=559292 GN=ERG24 PE=1 SV=1	6
P36520	YNL284C	MRPL10	SGD:S000005228	54S ribosomal protein L10, mitochondrial OS=Saccharomyces cerevisiae (strain ATCC 204508 / S288c) OX=559292 GN=MRPL10 PE=1 SV=2	6
P53829	YNL288W	CAF40	SGD:S000005232	Protein CAF40 OS=Saccharomyces cerevisiae (strain ATCC 204508 / S288c) OX=559292 GN=CAF40 PE=1 SV=1	1
P38629	YNL290W	RFC3	SGD:S000005234	Replication factor C subunit 3 OS=Saccharomyces cerevisiae (strain ATCC 204508 / S288c) OX=559292 GN=RFC3 PE=1 SV=1	5
P48567	YNL292W	PUS4	SGD:S000005236	tRNA pseudouridine synthase 4 OS=Saccharomyces cerevisiae (strain ATCC 204508 / S288c) OX=559292 GN=PUS4 PE=1 SV=1	4
P48562	YNL298W	CLA4	SGD:S000005242	Serine/threonine-protein kinase CLA4 OS=Saccharomyces cerevisiae (strain ATCC 204508 / S288c) OX=559292 GN=CLA4 PE=1 SV=1	1
P48561	YNL299W	TRF5	SGD:S000005243	Poly(A) RNA polymerase protein 1 OS=Saccharomyces cerevisiae (strain ATCC 204508 / S288c) OX=559292 GN=TRF5 PE=1 SV=2	1
P42845	YNL309W	STB1	SGD:S000005253	Protein STB1 OS=Saccharomyces cerevisiae (strain ATCC 204508 / S288c) OX=559292 GN=STB1 PE=1 SV=2	10
P42844	YNL310C	ZIM17	SGD:S000005254	Mitochondrial protein import protein ZIM17 OS=Saccharomyces cerevisiae (strain ATCC 204508 / S288c) OX=559292 GN=ZIM17 PE=1 SV=2	2
P42843	YNL311C	SKP2	SGD:S000005255	F-box protein SKP2 OS=Saccharomyces cerevisiae (strain ATCC 204508 / S288c) OX=559292 GN=SKP2 PE=1 SV=1	1
P42842	YNL313C	EMW1	SGD:S000005257	Essential for maintenance of the cell wall protein 1 OS=Saccharomyces cerevisiae (strain ATCC 204508 / S288c) OX=559292 GN=EMW1 PE=1 SV=1	3
P32452	YNL316C	PHA2	SGD:S000005260	Putative prephenate dehydratase OS=Saccharomyces cerevisiae (strain ATCC 204508 / S288c) OX=559292 GN=PHA2 PE=1 SV=3	5
P42840	YNL320W		SGD:S000005264	Uncharacterized membrane protein YNL320W OS=Saccharomyces cerevisiae (strain ATCC 204508 / S288c) OX=559292 GN=YNL320W PE=1 SV=1	1
P42839	YNL321W	VNX1	SGD:S000005265	Low affinity vacuolar monovalent cation/H(+) antiporter OS=Saccharomyces cerevisiae (strain ATCC 204508 / S288c) OX=559292 GN=VNX1 PE=1 SV=1	14
P42834	YNL328C	MDJ2	SGD:S000005272	Mitochondrial DnaJ homolog 2 OS=Saccharomyces cerevisiae (strain ATCC 204508 / S288c) OX=559292 GN=MDJ2 PE=1 SV=1	1
P33760	YNL329C	PEX6	SGD:S000005273	Peroxisomal ATPase PEX6 OS=Saccharomyces cerevisiae (strain ATCC 204508 / S288c) OX=559292 GN=PEX6 PE=1 SV=1	2
P32561	YNL330C	RPD3	SGD:S000005274	Histone deacetylase RPD3 OS=Saccharomyces cerevisiae (strain ATCC 204508 / S288c) OX=559292 GN=RPD3 PE=1 SV=1	4
P53823	YNL334C	SNO2	SGD:S000005278	Probable pyridoxal 5'-phosphate synthase subunit SNO2 OS=Saccharomyces cerevisiae (strain ATCC 204508 / S288c) OX=559292 GN=SNO2 PE=3 SV=1	1
P40344	YNR007C	ATG3	SGD:S000005290	Autophagy-related protein 3 OS=Saccharomyces cerevisiae (strain ATCC 204508 / S288c) OX=559292 GN=ATG3 PE=1 SV=1	7
P40345	YNR008W	LRO1	SGD:S000005291	Phospholipid:diacylglycerol acyltransferase OS=Saccharomyces cerevisiae (strain ATCC 204508 / S288c) OX=559292 GN=LRO1 PE=1 SV=1	1
P33308	YNR010W	CSE2	SGD:S000005293	Mediator of RNA polymerase II transcription subunit 9 OS=Saccharomyces cerevisiae (strain ATCC 204508 / S288c) OX=559292 GN=CSE2 PE=1 SV=1	5
P27515	YNR012W	URK1	SGD:S000005295	Uridine kinase OS=Saccharomyces cerevisiae (strain ATCC 204508 / S288c) OX=559292 GN=URK1 PE=1 SV=1	2
P27514	YNR013C	PHO91	SGD:S000005296	Low-affinity phosphate transporter PHO91 OS=Saccharomyces cerevisiae (strain ATCC 204508 / S288c) OX=559292 GN=PHO91 PE=1 SV=2	1
P53720	YNR015W	SMM1	SGD:S000005298	tRNA-dihydrouridine(20) synthase [NAD(P)+] OS=Saccharomyces cerevisiae (strain ATCC 204508 / S288c) OX=559292 GN=SMM1 PE=1 SV=1	10
P53629	YNR019W	ARE2	SGD:S000005302	Sterol O-acyltransferase 2 OS=Saccharomyces cerevisiae (strain ATCC 204508 / S288c) OX=559292 GN=ARE2 PE=1 SV=1	8
P53724	YNR022C	MRPL50	SGD:S000005305	54S ribosomal protein L50, mitochondrial OS=Saccharomyces cerevisiae (strain ATCC 204508 / S288c) OX=559292 GN=MRPL50 PE=1 SV=1	3
P53628	YNR023W	SNF12	SGD:S000005306	Transcription regulatory protein SNF12 OS=Saccharomyces cerevisiae (strain ATCC 204508 / S288c) OX=559292 GN=SNF12 PE=1 SV=1	1
P53725	YNR024W	MPP6	SGD:S000005307	M-phase phosphoprotein 6 homolog OS=Saccharomyces cerevisiae (strain ATCC 204508 / S288c) OX=559292 GN=MPP6 PE=1 SV=1	11
P53728	YNR028W	CPR8	SGD:S000005311	Peptidyl-prolyl cis-trans isomerase CYP8 OS=Saccharomyces cerevisiae (strain ATCC 204508 / S288c) OX=559292 GN=CPR8 PE=3 SV=1	1
P53730	YNR030W	ALG12	SGD:S000005313	Dol-P-Man:Man(7)GlcNAc(2)-PP-Dol alpha-1,6-mannosyltransferase OS=Saccharomyces cerevisiae (strain ATCC 204508 / S288c) OX=559292 GN=ALG12 PE=1 SV=1	1
P53599	YNR031C	SSK2	SGD:S000005314	MAP kinase kinase kinase SSK2 OS=Saccharomyces cerevisiae (strain ATCC 204508 / S288c) OX=559292 GN=SSK2 PE=1 SV=1	3
Q6Q546	YNR032C-A	HUB1	SGD:S000007251	Ubiquitin-like modifier HUB1 OS=Saccharomyces cerevisiae (strain ATCC 204508 / S288c) OX=559292 GN=HUB1 PE=1 SV=2	14
P37254	YNR033W	ABZ1	SGD:S000005316	Aminodeoxychorismate synthase OS=Saccharomyces cerevisiae (strain ATCC 204508 / S288c) OX=559292 GN=ABZ1 PE=1 SV=4	1
P53736	YNR040W	MRX15	SGD:S000005323	Uncharacterized protein YNR040W OS=Saccharomyces cerevisiae (strain ATCC 204508 / S288c) OX=559292 GN=YNR040W PE=1 SV=1	3
P32378	YNR041C	COQ2	SGD:S000005324	4-hydroxybenzoate polyprenyltransferase, mitochondrial OS=Saccharomyces cerevisiae (strain ATCC 204508 / S288c) OX=559292 GN=COQ2 PE=1 SV=1	2
P53738	YNR046W	TRM112	SGD:S000005329	Multifunctional methyltransferase subunit TRM112 OS=Saccharomyces cerevisiae (strain ATCC 204508 / S288c) OX=559292 GN=TRM112 PE=1 SV=1	4
P53739	YNR047W	FPK1	SGD:S000005330	Flippase kinase 1 OS=Saccharomyces cerevisiae (strain ATCC 204508 / S288c) OX=559292 GN=FPK1 PE=1 SV=1	4
P53604	YNR049C	MSO1	SGD:S000005332	Protein MSO1 OS=Saccharomyces cerevisiae (strain ATCC 204508 / S288c) OX=559292 GN=MSO1 PE=1 SV=1	2
P38999	YNR050C	LYS9	SGD:S000005333	Saccharopine dehydrogenase [NADP(+), L-glutamate-forming] OS=Saccharomyces cerevisiae (strain ATCC 204508 / S288c) OX=559292 GN=LYS9 PE=1 SV=1	12
P39008	YNR052C	POP2	SGD:S000005335	Poly(A) ribonuclease POP2 OS=Saccharomyces cerevisiae (strain ATCC 204508 / S288c) OX=559292 GN=POP2 PE=1 SV=2	7
P53742	YNR053C	NOG2	SGD:S000005336	Nucleolar GTP-binding protein 2 OS=Saccharomyces cerevisiae (strain ATCC 204508 / S288c) OX=559292 GN=NOG2 PE=1 SV=1	1
P53743	YNR054C	ESF2	SGD:S000005337	Pre-rRNA-processing protein ESF2 OS=Saccharomyces cerevisiae (strain ATCC 204508 / S288c) OX=559292 GN=ESF2 PE=1 SV=1	15
P0CX09	YNR073C	MAN2	SGD:S000005356	Mannitol dehydrogenase 2 OS=Saccharomyces cerevisiae (strain ATCC 204508 / S288c) OX=559292 GN=MAN2 PE=1 SV=1	11
Q12006	YOL003C	PFA4	SGD:S000005363	Palmitoyltransferase PFA4 OS=Saccharomyces cerevisiae (strain ATCC 204508 / S288c) OX=559292 GN=PFA4 PE=1 SV=1	1
P22579	YOL004W	SIN3	SGD:S000005364	Transcriptional regulatory protein SIN3 OS=Saccharomyces cerevisiae (strain ATCC 204508 / S288c) OX=559292 GN=SIN3 PE=1 SV=2	30
Q92328	YOL009C	MDM12	SGD:S000005369	Mitochondrial distribution and morphology protein 12 OS=Saccharomyces cerevisiae (strain ATCC 204508 / S288c) OX=559292 GN=MDM12 PE=1 SV=2	1
Q08096	YOL010W	RCL1	SGD:S000005370	RNA 3'-terminal phosphate cyclase-like protein OS=Saccharomyces cerevisiae (strain ATCC 204508 / S288c) OX=559292 GN=RCL1 PE=1 SV=1	7
Q08144	YOL018C	TLG2	SGD:S000005378	t-SNARE affecting a late Golgi compartment protein 2 OS=Saccharomyces cerevisiae (strain ATCC 204508 / S288c) OX=559292 GN=TLG2 PE=1 SV=1	2
Q08162	YOL021C	DIS3	SGD:S000005381	Exosome complex exonuclease DIS3 OS=Saccharomyces cerevisiae (strain ATCC 204508 / S288c) OX=559292 GN=DIS3 PE=1 SV=1	7
P25040	YOL022C	TSR4	SGD:S000005382	20S rRNA accumulation protein 4 OS=Saccharomyces cerevisiae (strain ATCC 204508 / S288c) OX=559292 GN=TSR4 PE=1 SV=2	5
P25038	YOL023W	IFM1	SGD:S000005383	Translation initiation factor IF-2, mitochondrial OS=Saccharomyces cerevisiae (strain ATCC 204508 / S288c) OX=559292 GN=IFM1 PE=1 SV=2	1
Q92325	YOL025W	LAG2	SGD:S000005385	Cullin-associated NEDD8-dissociated protein 1 homolog OS=Saccharomyces cerevisiae (strain ATCC 204508 / S288c) OX=559292 GN=LAG2 PE=1 SV=2	2
Q08199	YOL031C	SIL1	SGD:S000005391	Nucleotide exchange factor SIL1 OS=Saccharomyces cerevisiae (strain ATCC 204508 / S288c) OX=559292 GN=SIL1 PE=1 SV=1	8
Q08202	YOL032W	OPI10	SGD:S000005392	Protein OPI10 OS=Saccharomyces cerevisiae (strain ATCC 204508 / S288c) OX=559292 GN=OPI10 PE=1 SV=1	1
Q08204	YOL034W	SMC5	SGD:S000005394	Structural maintenance of chromosomes protein 5 OS=Saccharomyces cerevisiae (strain ATCC 204508 / S288c) OX=559292 GN=SMC5 PE=1 SV=1	1
P40303	YOL038W	PRE6	SGD:S000005398	Proteasome subunit alpha type-4 OS=Saccharomyces cerevisiae (strain ATCC 204508 / S288c) OX=559292 GN=PRE6 PE=1 SV=1	52
Q08208	YOL041C	NOP12	SGD:S000005401	Nucleolar protein 12 OS=Saccharomyces cerevisiae (strain ATCC 204508 / S288c) OX=559292 GN=NOP12 PE=1 SV=1	4
Q08213	YOL042W	NGL1	SGD:S000005402	RNA exonuclease NGL1 OS=Saccharomyces cerevisiae (strain ATCC 204508 / S288c) OX=559292 GN=NGL1 PE=1 SV=1	3
Q08220	YOL049W	GSH2	SGD:S000005409	Glutathione synthetase OS=Saccharomyces cerevisiae (strain ATCC 204508 / S288c) OX=559292 GN=GSH2 PE=1 SV=1	46
P19659	YOL051W	GAL11	SGD:S000005411	Mediator of RNA polymerase II transcription subunit 15 OS=Saccharomyces cerevisiae (strain ATCC 204508 / S288c) OX=559292 GN=GAL11 PE=1 SV=3	1
P21182	YOL052C	SPE2	SGD:S000005412	S-adenosylmethionine decarboxylase proenzyme OS=Saccharomyces cerevisiae (strain ATCC 204508 / S288c) OX=559292 GN=SPE2 PE=1 SV=1	9
Q08223	YOL053W	AIM39	SGD:S000005414	Altered inheritance of mitochondria protein 39, mitochondrial OS=Saccharomyces cerevisiae (strain ATCC 204508 / S288c) OX=559292 GN=AIM39 PE=3 SV=1	3
Q12161	YOL054W	PSH1	SGD:S000005415	RING finger protein PSH1 OS=Saccharomyces cerevisiae (strain ATCC 204508 / S288c) OX=559292 GN=PSH1 PE=1 SV=1	5
Q12296	YOL060C	MAM3	SGD:S000005421	Protein MAM3 OS=Saccharomyces cerevisiae (strain ATCC 204508 / S288c) OX=559292 GN=MAM3 PE=1 SV=1	16
P32179	YOL064C	MET22	SGD:S000005425	3'(2'),5'-bisphosphate nucleotidase OS=Saccharomyces cerevisiae (strain ATCC 204508 / S288c) OX=559292 GN=MET22 PE=1 SV=1	9
Q08227	YOL065C	INP54	SGD:S000005426	Phosphatidylinositol 4,5-bisphosphate 5-phosphatase INP54 OS=Saccharomyces cerevisiae (strain ATCC 204508 / S288c) OX=559292 GN=INP54 PE=1 SV=1	2
P32607	YOL067C	RTG1	SGD:S000005428	Retrograde regulation protein 1 OS=Saccharomyces cerevisiae (strain ATCC 204508 / S288c) OX=559292 GN=RTG1 PE=1 SV=2	4
P33895	YOL069W	NUF2	SGD:S000005430	Kinetochore protein NUF2 OS=Saccharomyces cerevisiae (strain ATCC 204508 / S288c) OX=559292 GN=NUF2 PE=1 SV=1	3
Q08229	YOL070C	NBA1	SGD:S000005431	Protein NBA1 OS=Saccharomyces cerevisiae (strain ATCC 204508 / S288c) OX=559292 GN=NBA1 PE=1 SV=1	10
Q12387	YOL076W	MDM20	SGD:S000005436	N-terminal acetyltransferase B complex subunit MDM20 OS=Saccharomyces cerevisiae (strain ATCC 204508 / S288c) OX=559292 GN=MDM20 PE=1 SV=1	3
Q08237	YOL080C	REX4	SGD:S000005440	RNA exonuclease 4 OS=Saccharomyces cerevisiae (strain ATCC 204508 / S288c) OX=559292 GN=REX4 PE=1 SV=1	1
P19158	YOL081W	IRA2	SGD:S000005441	Inhibitory regulator protein IRA2 OS=Saccharomyces cerevisiae (strain ATCC 204508 / S288c) OX=559292 GN=IRA2 PE=1 SV=2	3
P35193	YOL082W	ATG19	SGD:S000005442	Autophagy-related protein 19 OS=Saccharomyces cerevisiae (strain ATCC 204508 / S288c) OX=559292 GN=ATG19 PE=1 SV=1	1
Q12292	YOL083W	ATG34	SGD:S000005443	Autophagy-related protein 34 OS=Saccharomyces cerevisiae (strain ATCC 204508 / S288c) OX=559292 GN=ATG34 PE=1 SV=1	1
Q99247	YOL087C	DUF1	SGD:S000005447	DUB-associated factor 1 OS=Saccharomyces cerevisiae (strain ATCC 204508 / S288c) OX=559292 GN=DUF1 PE=1 SV=1	2
Q99316	YOL088C	MPD2	SGD:S000005448	Protein disulfide isomerase MPD2 OS=Saccharomyces cerevisiae (strain ATCC 204508 / S288c) OX=559292 GN=MPD2 PE=1 SV=1	10
P25847	YOL090W	MSH2	SGD:S000005450	DNA mismatch repair protein MSH2 OS=Saccharomyces cerevisiae (strain ATCC 204508 / S288c) OX=559292 GN=MSH2 PE=1 SV=2	4
Q12010	YOL092W	YPQ1	SGD:S000005452	Probable vacuolar amino acid transporter YPQ1 OS=Saccharomyces cerevisiae (strain ATCC 204508 / S288c) OX=559292 GN=YPQ1 PE=1 SV=1	1
P40339	YOL094C	RFC4	SGD:S000005454	Replication factor C subunit 4 OS=Saccharomyces cerevisiae (strain ATCC 204508 / S288c) OX=559292 GN=RFC4 PE=1 SV=1	3
Q12496	YOL098C	SDD3	SGD:S000005458	Uncharacterized protein YOL098C OS=Saccharomyces cerevisiae (strain ATCC 204508 / S288c) OX=559292 GN=YOL098C PE=1 SV=1	4
Q12272	YOL102C	TPT1	SGD:S000005462	tRNA 2'-phosphotransferase OS=Saccharomyces cerevisiae (strain ATCC 204508 / S288c) OX=559292 GN=TPT1 PE=1 SV=1	4
Q12322	YOL114C	PTH4	SGD:S000005474	Putative uncharacterized protein YOL114C OS=Saccharomyces cerevisiae (strain ATCC 204508 / S288c) OX=559292 GN=YOL114C PE=4 SV=1	1
P22148	YOL116W	MSN1	SGD:S000005476	Protein MSN1 OS=Saccharomyces cerevisiae (strain ATCC 204508 / S288c) OX=559292 GN=MSN1 PE=1 SV=2	1
Q12463	YOL124C	TRM11	SGD:S000005484	tRNA (guanine(10)-N2)-methyltransferase OS=Saccharomyces cerevisiae (strain ATCC 204508 / S288c) OX=559292 GN=TRM11 PE=1 SV=1	1
P22133	YOL126C	MDH2	SGD:S000005486	Malate dehydrogenase, cytoplasmic OS=Saccharomyces cerevisiae (strain ATCC 204508 / S288c) OX=559292 GN=MDH2 PE=1 SV=2	19
Q08269	YOL130W	ALR1	SGD:S000005490	Magnesium transporter ALR1 OS=Saccharomyces cerevisiae (strain ATCC 204508 / S288c) OX=559292 GN=ALR1 PE=1 SV=1	3
Q08273	YOL133W	HRT1	SGD:S000005493	RING-box protein HRT1 OS=Saccharomyces cerevisiae (strain ATCC 204508 / S288c) OX=559292 GN=HRT1 PE=1 SV=1	1
Q08278	YOL135C	MED7	SGD:S000005495	Mediator of RNA polymerase II transcription subunit 7 OS=Saccharomyces cerevisiae (strain ATCC 204508 / S288c) OX=559292 GN=MED7 PE=1 SV=1	1
Q08281	YOL138C	RTC1	SGD:S000005498	Restriction of telomere capping protein 1 OS=Saccharomyces cerevisiae (strain ATCC 204508 / S288c) OX=559292 GN=RTC1 PE=1 SV=2	3
Q08287	YOL144W	NOP8	SGD:S000005504	60S ribosome subunit biogenesis protein NOP8 OS=Saccharomyces cerevisiae (strain ATCC 204508 / S288c) OX=559292 GN=NOP8 PE=1 SV=1	2
P89105	YOL145C	CTR9	SGD:S000005505	RNA polymerase-associated protein CTR9 OS=Saccharomyces cerevisiae (strain ATCC 204508 / S288c) OX=559292 GN=CTR9 PE=1 SV=3	12
Q05164	YOL155C	HPF1	SGD:S000005515	Haze protective factor 1 OS=Saccharomyces cerevisiae (strain ATCC 204508 / S288c) OX=559292 GN=HPF1 PE=1 SV=2	1
Q08300	YOL159C	CSS3	SGD:S000005519	Secreted protein CSS3 OS=Saccharomyces cerevisiae (strain ATCC 204508 / S288c) OX=559292 GN=CSS3 PE=3 SV=1	2
Q08347	YOL164W	BDS1	SGD:S000005524	Alkyl/aryl-sulfatase BDS1 OS=Saccharomyces cerevisiae (strain ATCC 204508 / S288c) OX=559292 GN=BDS1 PE=1 SV=1	1
Q12149	YOR001W	RRP6	SGD:S000005527	Exosome complex exonuclease RRP6 OS=Saccharomyces cerevisiae (strain ATCC 204508 / S288c) OX=559292 GN=RRP6 PE=1 SV=1	1
P25036	YOR003W	YSP3	SGD:S000005529	Subtilisin-like protease 3 OS=Saccharomyces cerevisiae (strain ATCC 204508 / S288c) OX=559292 GN=YSP3 PE=2 SV=2	4
Q12094	YOR006C	TSR3	SGD:S000005532	18S rRNA aminocarboxypropyltransferase OS=Saccharomyces cerevisiae (strain ATCC 204508 / S288c) OX=559292 GN=TSR3 PE=1 SV=1	1
P38903	YOR014W	RTS1	SGD:S000005540	Serine/threonine-protein phosphatase 2A 56 kDa regulatory subunit delta isoform OS=Saccharomyces cerevisiae (strain ATCC 204508 / S288c) OX=559292 GN=RTS1 PE=1 SV=2	2
P32606	YOR017W	PET127	SGD:S000005543	Putative mitochondrial translation system component PET127 OS=Saccharomyces cerevisiae (strain ATCC 204508 / S288c) OX=559292 GN=PET127 PE=1 SV=2	2
Q3E824	YOR020W-A	MCO10	SGD:S000028526	Uncharacterized protein YOR020W-A OS=Saccharomyces cerevisiae (strain ATCC 204508 / S288c) OX=559292 GN=YOR020W-A PE=1 SV=1	2
P26449	YOR026W	BUB3	SGD:S000005552	Cell cycle arrest protein BUB3 OS=Saccharomyces cerevisiae (strain ATCC 204508 / S288c) OX=559292 GN=BUB3 PE=1 SV=1	1
P51534	YOR035C	SHE4	SGD:S000005561	SWI5-dependent HO expression protein 4 OS=Saccharomyces cerevisiae (strain ATCC 204508 / S288c) OX=559292 GN=SHE4 PE=1 SV=2	3
P32854	YOR036W	PEP12	SGD:S000005562	Syntaxin PEP12 OS=Saccharomyces cerevisiae (strain ATCC 204508 / S288c) OX=559292 GN=PEP12 PE=1 SV=2	1
P32480	YOR038C	HIR2	SGD:S000005564	Protein HIR2 OS=Saccharomyces cerevisiae (strain ATCC 204508 / S288c) OX=559292 GN=HIR2 PE=1 SV=2	1
P38930	YOR039W	CKB2	SGD:S000005565	Casein kinase II subunit beta' OS=Saccharomyces cerevisiae (strain ATCC 204508 / S288c) OX=559292 GN=CKB2 PE=1 SV=1	1
Q12320	YOR040W	GLO4	SGD:S000005566	Hydroxyacylglutathione hydrolase, mitochondrial OS=Saccharomyces cerevisiae (strain ATCC 204508 / S288c) OX=559292 GN=GLO4 PE=3 SV=1	4
Q08412	YOR042W	CUE5	SGD:S000005568	Ubiquitin-binding protein CUE5 OS=Saccharomyces cerevisiae (strain ATCC 204508 / S288c) OX=559292 GN=CUE5 PE=1 SV=1	1
P20449	YOR046C	DBP5	SGD:S000005572	ATP-dependent RNA helicase DBP5 OS=Saccharomyces cerevisiae (strain ATCC 204508 / S288c) OX=559292 GN=DBP5 PE=1 SV=2	20
Q08444	YOR056C	NOB1	SGD:S000005582	20S-pre-rRNA D-site endonuclease NOB1 OS=Saccharomyces cerevisiae (strain ATCC 204508 / S288c) OX=559292 GN=NOB1 PE=1 SV=1	2
Q08446	YOR057W	SGT1	SGD:S000005583	Protein SGT1 OS=Saccharomyces cerevisiae (strain ATCC 204508 / S288c) OX=559292 GN=SGT1 PE=1 SV=1	3
Q92331	YOR069W	VPS5	SGD:S000005595	Vacuolar protein sorting-associated protein 5 OS=Saccharomyces cerevisiae (strain ATCC 204508 / S288c) OX=559292 GN=VPS5 PE=1 SV=1	10
Q08484	YOR070C	GYP1	SGD:S000005596	GTPase-activating protein GYP1 OS=Saccharomyces cerevisiae (strain ATCC 204508 / S288c) OX=559292 GN=GYP1 PE=1 SV=1	3
P06785	YOR074C	CDC21	SGD:S000005600	Thymidylate synthase OS=Saccharomyces cerevisiae (strain ATCC 204508 / S288c) OX=559292 GN=CDC21 PE=1 SV=1	5
P41834	YOR075W	UFE1	SGD:S000005601	Syntaxin UFE1 OS=Saccharomyces cerevisiae (strain ATCC 204508 / S288c) OX=559292 GN=UFE1 PE=1 SV=2	2
P40962	YOR077W	RTS2	SGD:S000005603	Zinc finger protein RTS2 OS=Saccharomyces cerevisiae (strain ATCC 204508 / S288c) OX=559292 GN=RTS2 PE=1 SV=1	3
Q08492	YOR078W	BUD21	SGD:S000005604	Bud site selection protein 21 OS=Saccharomyces cerevisiae (strain ATCC 204508 / S288c) OX=559292 GN=BUD21 PE=1 SV=1	14
Q12416	YOR083W	WHI5	SGD:S000005609	G1-specific transcriptional repressor WHI5 OS=Saccharomyces cerevisiae (strain ATCC 204508 / S288c) OX=559292 GN=WHI5 PE=1 SV=1	4
Q12405	YOR084W	LPX1	SGD:S000005610	Peroxisomal membrane protein LPX1 OS=Saccharomyces cerevisiae (strain ATCC 204508 / S288c) OX=559292 GN=LPX1 PE=1 SV=1	1
P48439	YOR085W	OST3	SGD:S000005611	Dolichyl-diphosphooligosaccharide--protein glycosyltransferase subunit 3 OS=Saccharomyces cerevisiae (strain ATCC 204508 / S288c) OX=559292 GN=OST3 PE=1 SV=1	2
Q12511	YOR090C	PTC5	SGD:S000005616	[Pyruvate dehydrogenase [acetyl-transferring]]-phosphatase 1, mitochondrial OS=Saccharomyces cerevisiae (strain ATCC 204508 / S288c) OX=559292 GN=PTC5 PE=1 SV=1	13
Q12000	YOR091W	TMA46	SGD:S000005617	Translation machinery-associated protein 46 OS=Saccharomyces cerevisiae (strain ATCC 204508 / S288c) OX=559292 GN=TMA46 PE=1 SV=2	5
P20676	YOR098C	NUP1	SGD:S000005624	Nucleoporin NUP1 OS=Saccharomyces cerevisiae (strain ATCC 204508 / S288c) OX=559292 GN=NUP1 PE=1 SV=1	22
P27810	YOR099W	KTR1	SGD:S000005625	Alpha-1,2 mannosyltransferase KTR1 OS=Saccharomyces cerevisiae (strain ATCC 204508 / S288c) OX=559292 GN=KTR1 PE=1 SV=1	15
Q12241	YOR106W	VAM3	SGD:S000005632	Syntaxin VAM3 OS=Saccharomyces cerevisiae (strain ATCC 204508 / S288c) OX=559292 GN=VAM3 PE=1 SV=1	1
Q12415	YOR110W	TFC7	SGD:S000005636	Transcription factor tau 55 kDa subunit OS=Saccharomyces cerevisiae (strain ATCC 204508 / S288c) OX=559292 GN=TFC7 PE=1 SV=1	2
Q12453	YOR112W	CEX1	SGD:S000005638	Cytoplasmic export protein 1 OS=Saccharomyces cerevisiae (strain ATCC 204508 / S288c) OX=559292 GN=CEX1 PE=1 SV=1	12
P41696	YOR113W	AZF1	SGD:S000005639	Asparagine-rich zinc finger protein AZF1 OS=Saccharomyces cerevisiae (strain ATCC 204508 / S288c) OX=559292 GN=AZF1 PE=1 SV=1	8
Q99394	YOR115C	TRS33	SGD:S000005641	Trafficking protein particle complex subunit 33 OS=Saccharomyces cerevisiae (strain ATCC 204508 / S288c) OX=559292 GN=TRS33 PE=1 SV=1	2
P04051	YOR116C	RPO31	SGD:S000005642	DNA-directed RNA polymerase III subunit RPC1 OS=Saccharomyces cerevisiae (strain ATCC 204508 / S288c) OX=559292 GN=RPO31 PE=1 SV=1	5
Q12108	YOR118W	RTC5	SGD:S000005644	Restriction of telomere capping protein 5 OS=Saccharomyces cerevisiae (strain ATCC 204508 / S288c) OX=559292 GN=RTC5 PE=1 SV=1	2
Q12196	YOR119C	RIO1	SGD:S000005645	Serine/threonine-protein kinase RIO1 OS=Saccharomyces cerevisiae (strain ATCC 204508 / S288c) OX=559292 GN=RIO1 PE=1 SV=1	2
P41735	YOR125C	CAT5	SGD:S000005651	5-demethoxyubiquinone hydroxylase, mitochondrial OS=Saccharomyces cerevisiae (strain ATCC 204508 / S288c) OX=559292 GN=CAT5 PE=1 SV=2	2
P41734	YOR126C	IAH1	SGD:S000005652	Isoamyl acetate-hydrolyzing esterase OS=Saccharomyces cerevisiae (strain ATCC 204508 / S288c) OX=559292 GN=IAH1 PE=1 SV=1	3
P39083	YOR127W	RGA1	SGD:S000005653	Rho-type GTPase-activating protein 1 OS=Saccharomyces cerevisiae (strain ATCC 204508 / S288c) OX=559292 GN=RGA1 PE=1 SV=1	1
P21264	YOR128C	ADE2	SGD:S000005654	Phosphoribosylaminoimidazole carboxylase OS=Saccharomyces cerevisiae (strain ATCC 204508 / S288c) OX=559292 GN=ADE2 PE=1 SV=1	32
P20134	YOR140W	SFL1	SGD:S000005666	Flocculation suppression protein OS=Saccharomyces cerevisiae (strain ATCC 204508 / S288c) OX=559292 GN=SFL1 PE=1 SV=3	1
Q12386	YOR141C	ARP8	SGD:S000005667	Actin-like protein ARP8 OS=Saccharomyces cerevisiae (strain ATCC 204508 / S288c) OX=559292 GN=ARP8 PE=1 SV=1	4
Q02521	YOR148C	SPP2	SGD:S000005674	Pre-mRNA-splicing factor SPP2 OS=Saccharomyces cerevisiae (strain ATCC 204508 / S288c) OX=559292 GN=SPP2 PE=1 SV=1	3
Q99325	YOR152C	ATG40	SGD:S000005678	Autophagy-related protein 40 OS=Saccharomyces cerevisiae (strain ATCC 204508 / S288c) OX=559292 GN=ATG40 PE=1 SV=1	4
P33302	YOR153W	PDR5	SGD:S000005679	Pleiotropic ABC efflux transporter of multiple drugs OS=Saccharomyces cerevisiae (strain ATCC 204508 / S288c) OX=559292 GN=PDR5 PE=1 SV=1	1
Q99312	YOR155C	ISN1	SGD:S000005681	IMP-specific 5'-nucleotidase 1 OS=Saccharomyces cerevisiae (strain ATCC 204508 / S288c) OX=559292 GN=ISN1 PE=1 SV=1	5
P17558	YOR158W	PET123	SGD:S000005684	37S ribosomal protein PET123, mitochondrial OS=Saccharomyces cerevisiae (strain ATCC 204508 / S288c) OX=559292 GN=PET123 PE=1 SV=1	7
Q99189	YOR160W	MTR10	SGD:S000005686	mRNA transport regulator MTR10 OS=Saccharomyces cerevisiae (strain ATCC 204508 / S288c) OX=559292 GN=MTR10 PE=1 SV=1	4
Q12412	YOR161C	PNS1	SGD:S000005687	Protein PNS1 OS=Saccharomyces cerevisiae (strain ATCC 204508 / S288c) OX=559292 GN=PNS1 PE=1 SV=1	1
Q12246	YOR171C	LCB4	SGD:S000005697	Sphingoid long chain base kinase 4 OS=Saccharomyces cerevisiae (strain ATCC 204508 / S288c) OX=559292 GN=LCB4 PE=1 SV=1	2
Q12446	YOR181W	LAS17	SGD:S000005707	Proline-rich protein LAS17 OS=Saccharomyces cerevisiae (strain ATCC 204508 / S288c) OX=559292 GN=LAS17 PE=1 SV=1	2
P21339	YOR188W	MSB1	SGD:S000005714	Morphogenesis-related protein MSB1 OS=Saccharomyces cerevisiae (strain ATCC 204508 / S288c) OX=559292 GN=MSB1 PE=1 SV=1	1
Q08581	YOR195W	SLK19	SGD:S000005721	Kinetochore protein SLK19 OS=Saccharomyces cerevisiae (strain ATCC 204508 / S288c) OX=559292 GN=SLK19 PE=1 SV=1	23
Q08601	YOR197W	MCA1	SGD:S000005723	Metacaspase-1 OS=Saccharomyces cerevisiae (strain ATCC 204508 / S288c) OX=559292 GN=MCA1 PE=1 SV=2	11
P06633	YOR202W	HIS3	SGD:S000005728	Imidazoleglycerol-phosphate dehydratase OS=Saccharomyces cerevisiae (strain ATCC 204508 / S288c) OX=559292 GN=HIS3 PE=1 SV=2	1
P22276	YOR207C	RET1	SGD:S000005733	DNA-directed RNA polymerase III subunit RPC2 OS=Saccharomyces cerevisiae (strain ATCC 204508 / S288c) OX=559292 GN=RET1 PE=1 SV=2	4
P32266	YOR211C	MGM1	SGD:S000005737	Dynamin-like GTPase MGM1, mitochondrial OS=Saccharomyces cerevisiae (strain ATCC 204508 / S288c) OX=559292 GN=MGM1 PE=1 SV=3	7
P18851	YOR212W	STE4	SGD:S000005738	Guanine nucleotide-binding protein subunit beta OS=Saccharomyces cerevisiae (strain ATCC 204508 / S288c) OX=559292 GN=STE4 PE=1 SV=2	2
Q12032	YOR215C	AIM41	SGD:S000005741	Altered inheritance of mitochondria protein 41, mitochondrial OS=Saccharomyces cerevisiae (strain ATCC 204508 / S288c) OX=559292 GN=AIM41 PE=1 SV=1	46
Q12234	YOR216C	RUD3	SGD:S000005742	GRIP domain-containing protein RUD3 OS=Saccharomyces cerevisiae (strain ATCC 204508 / S288c) OX=559292 GN=RUD3 PE=1 SV=1	4
P38630	YOR217W	RFC1	SGD:S000005743	Replication factor C subunit 1 OS=Saccharomyces cerevisiae (strain ATCC 204508 / S288c) OX=559292 GN=RFC1 PE=1 SV=1	4
P33894	YOR219C	STE13	SGD:S000005745	Dipeptidyl aminopeptidase A OS=Saccharomyces cerevisiae (strain ATCC 204508 / S288c) OX=559292 GN=STE13 PE=1 SV=1	3
Q12276	YOR227W	HER1	SGD:S000005753	HMG2-induced ER-remodeling protein 1 OS=Saccharomyces cerevisiae (strain ATCC 204508 / S288c) OX=559292 GN=HER1 PE=1 SV=1	4
Q12206	YOR229W	WTM2	SGD:S000005755	Transcriptional modulator WTM2 OS=Saccharomyces cerevisiae (strain ATCC 204508 / S288c) OX=559292 GN=WTM2 PE=1 SV=1	3
P38523	YOR232W	MGE1	SGD:S000005758	GrpE protein homolog, mitochondrial OS=Saccharomyces cerevisiae (strain ATCC 204508 / S288c) OX=559292 GN=MGE1 PE=1 SV=1	1
Q01919	YOR233W	KIN4	SGD:S000005759	Serine/threonine-protein kinase KIN4 OS=Saccharomyces cerevisiae (strain ATCC 204508 / S288c) OX=559292 GN=KIN4 PE=1 SV=1	2
P07807	YOR236W	DFR1	SGD:S000005762	Dihydrofolate reductase OS=Saccharomyces cerevisiae (strain ATCC 204508 / S288c) OX=559292 GN=DFR1 PE=1 SV=2	2
Q08645	YOR241W	MET7	SGD:S000005767	Folylpolyglutamate synthase OS=Saccharomyces cerevisiae (strain ATCC 204508 / S288c) OX=559292 GN=MET7 PE=1 SV=1	3
Q08647	YOR243C	PUS7	SGD:S000005769	Multisubstrate pseudouridine synthase 7 OS=Saccharomyces cerevisiae (strain ATCC 204508 / S288c) OX=559292 GN=PUS7 PE=1 SV=1	7
Q08649	YOR244W	ESA1	SGD:S000005770	Histone acetyltransferase ESA1 OS=Saccharomyces cerevisiae (strain ATCC 204508 / S288c) OX=559292 GN=ESA1 PE=1 SV=1	1
Q08650	YOR245C	DGA1	SGD:S000005771	Diacylglycerol O-acyltransferase 1 OS=Saccharomyces cerevisiae (strain ATCC 204508 / S288c) OX=559292 GN=DGA1 PE=1 SV=1	1
Q08685	YOR250C	CLP1	SGD:S000005776	mRNA cleavage and polyadenylation factor CLP1 OS=Saccharomyces cerevisiae (strain ATCC 204508 / S288c) OX=559292 GN=CLP1 PE=1 SV=1	2
Q08693	YOR256C	TRE2	SGD:S000005782	Putative zinc metalloprotease TRE2 OS=Saccharomyces cerevisiae (strain ATCC 204508 / S288c) OX=559292 GN=TRE2 PE=1 SV=1	2
P06704	YOR257W	CDC31	SGD:S000005783	Cell division control protein 31 OS=Saccharomyces cerevisiae (strain ATCC 204508 / S288c) OX=559292 GN=CDC31 PE=1 SV=2	19
Q08723	YOR261C	RPN8	SGD:S000005787	26S proteasome regulatory subunit RPN8 OS=Saccharomyces cerevisiae (strain ATCC 204508 / S288c) OX=559292 GN=RPN8 PE=1 SV=3	10
Q08726	YOR262W	GPN2	SGD:S000005788	GPN-loop GTPase 2 OS=Saccharomyces cerevisiae (strain ATCC 204508 / S288c) OX=559292 GN=GPN2 PE=1 SV=1	1
P38969	YOR266W	PNT1	SGD:S000005792	Pentamidine resistance factor, mitochondrial OS=Saccharomyces cerevisiae (strain ATCC 204508 / S288c) OX=559292 GN=PNT1 PE=1 SV=2	1
Q08732	YOR267C	HRK1	SGD:S000005793	Serine/threonine-protein kinase HRK1 OS=Saccharomyces cerevisiae (strain ATCC 204508 / S288c) OX=559292 GN=HRK1 PE=1 SV=1	5
Q99369	YOR280C	FSH3	SGD:S000005806	Family of serine hydrolases 3 OS=Saccharomyces cerevisiae (strain ATCC 204508 / S288c) OX=559292 GN=FSH3 PE=2 SV=1	5
Q12017	YOR281C	PLP2	SGD:S000005807	Phosducin-like protein 2 OS=Saccharomyces cerevisiae (strain ATCC 204508 / S288c) OX=559292 GN=PLP2 PE=1 SV=1	4
Q12040	YOR283W		SGD:S000005809	Broad-specificity phosphatase YOR283W OS=Saccharomyces cerevisiae (strain ATCC 204508 / S288c) OX=559292 GN=YOR283W PE=1 SV=1	3
Q08742	YOR286W	RDL2	SGD:S000005812	Thiosulfate sulfurtransferase RDL2, mitochondrial OS=Saccharomyces cerevisiae (strain ATCC 204508 / S288c) OX=559292 GN=RDL2 PE=1 SV=1	1
Q12481	YOR287C	RRP36	SGD:S000005813	rRNA biogenesis protein RRP36 OS=Saccharomyces cerevisiae (strain ATCC 204508 / S288c) OX=559292 GN=RRP36 PE=1 SV=1	9
Q12404	YOR288C	MPD1	SGD:S000005814	Protein disulfide-isomerase MPD1 OS=Saccharomyces cerevisiae (strain ATCC 204508 / S288c) OX=559292 GN=MPD1 PE=1 SV=1	6
P22082	YOR290C	SNF2	SGD:S000005816	Transcription regulatory protein SNF2 OS=Saccharomyces cerevisiae (strain ATCC 204508 / S288c) OX=559292 GN=SNF2 PE=1 SV=1	5
Q12697	YOR291W	YPK9	SGD:S000005817	Vacuolar cation-transporting ATPase YPK9 OS=Saccharomyces cerevisiae (strain ATCC 204508 / S288c) OX=559292 GN=YPK9 PE=1 SV=1	4
Q08746	YOR294W	RRS1	SGD:S000005820	Regulator of ribosome biosynthesis OS=Saccharomyces cerevisiae (strain ATCC 204508 / S288c) OX=559292 GN=RRS1 PE=1 SV=1	12
Q08746	YOR296W		SGD:S000005822	Regulator of ribosome biosynthesis OS=Saccharomyces cerevisiae (strain ATCC 204508 / S288c) OX=559292 GN=RRS1 PE=1 SV=1	4
Q08754	YOR299W	BUD7	SGD:S000005825	Bud site selection protein 7 OS=Saccharomyces cerevisiae (strain ATCC 204508 / S288c) OX=559292 GN=BUD7 PE=1 SV=1	1
Q08773	YOR304W	ISW2	SGD:S000005831	ISWI chromatin-remodeling complex ATPase ISW2 OS=Saccharomyces cerevisiae (strain ATCC 204508 / S288c) OX=559292 GN=ISW2 PE=1 SV=1	3
Q12420	YOR308C	SNU66	SGD:S000005835	66 kDa U4/U6.U5 small nuclear ribonucleoprotein component OS=Saccharomyces cerevisiae (strain ATCC 204508 / S288c) OX=559292 GN=SNU66 PE=1 SV=1	2
Q12382	YOR311C	DGK1	SGD:S000005838	CTP-dependent diacylglycerol kinase 1 OS=Saccharomyces cerevisiae (strain ATCC 204508 / S288c) OX=559292 GN=DGK1 PE=1 SV=1	3
P32798	YOR316C	COT1	SGD:S000005843	Cobalt uptake protein COT1 OS=Saccharomyces cerevisiae (strain ATCC 204508 / S288c) OX=559292 GN=COT1 PE=1 SV=2	2
Q12096	YOR320C	GNT1	SGD:S000005847	Glucose N-acetyltransferase 1 OS=Saccharomyces cerevisiae (strain ATCC 204508 / S288c) OX=559292 GN=GNT1 PE=1 SV=1	1
P19524	YOR326W	MYO2	SGD:S000005853	Myosin-2 OS=Saccharomyces cerevisiae (strain ATCC 204508 / S288c) OX=559292 GN=MYO2 PE=1 SV=1	19
P33328	YOR327C	SNC2	SGD:S000005854	Synaptobrevin homolog 2 OS=Saccharomyces cerevisiae (strain ATCC 204508 / S288c) OX=559292 GN=SNC2 PE=1 SV=2	3
P51533	YOR328W	PDR10	SGD:S000005855	ATP-dependent permease PDR10 OS=Saccharomyces cerevisiae (strain ATCC 204508 / S288c) OX=559292 GN=PDR10 PE=1 SV=1	1
P34758	YOR329C	SCD5	SGD:S000005856	Protein SCD5 OS=Saccharomyces cerevisiae (strain ATCC 204508 / S288c) OX=559292 GN=SCD5 PE=1 SV=1	2
P22023	YOR336W	KRE5	SGD:S000005863	Killer toxin-resistance protein 5 OS=Saccharomyces cerevisiae (strain ATCC 204508 / S288c) OX=559292 GN=KRE5 PE=1 SV=2	2
P46669	YOR340C	RPA43	SGD:S000005867	DNA-directed RNA polymerase I subunit RPA43 OS=Saccharomyces cerevisiae (strain ATCC 204508 / S288c) OX=559292 GN=RPA43 PE=1 SV=2	6
P15380	YOR348C	PUT4	SGD:S000005875	Proline-specific permease OS=Saccharomyces cerevisiae (strain ATCC 204508 / S288c) OX=559292 GN=PUT4 PE=2 SV=2	3
Q08817	YOR353C	SOG2	SGD:S000005880	Leucine-rich repeat-containing protein SOG2 OS=Saccharomyces cerevisiae (strain ATCC 204508 / S288c) OX=559292 GN=SOG2 PE=1 SV=1	2
Q08818	YOR354C	MSC6	SGD:S000005881	Meiotic sister-chromatid recombination protein 6, mitochondrial OS=Saccharomyces cerevisiae (strain ATCC 204508 / S288c) OX=559292 GN=MSC6 PE=1 SV=1	15
Q08822	YOR356W	CIR2	SGD:S000005883	Probable electron transfer flavoprotein-ubiquinone oxidoreductase, mitochondrial OS=Saccharomyces cerevisiae (strain ATCC 204508 / S288c) OX=559292 GN=CIR2 PE=1 SV=1	17
Q08826	YOR357C	SNX3	SGD:S000005884	Sorting nexin-3 OS=Saccharomyces cerevisiae (strain ATCC 204508 / S288c) OX=559292 GN=SNX3 PE=1 SV=1	2
Q08831	YOR359W	VTS1	SGD:S000005886	Protein VTS1 OS=Saccharomyces cerevisiae (strain ATCC 204508 / S288c) OX=559292 GN=VTS1 PE=1 SV=1	4
P06776	YOR360C	PDE2	SGD:S000005887	3',5'-cyclic-nucleotide phosphodiesterase 2 OS=Saccharomyces cerevisiae (strain ATCC 204508 / S288c) OX=559292 GN=PDE2 PE=1 SV=2	3
P21242	YOR362C	PRE10	SGD:S000005889	Probable proteasome subunit alpha type-7 OS=Saccharomyces cerevisiae (strain ATCC 204508 / S288c) OX=559292 GN=PRE10 PE=1 SV=2	49
P52960	YOR363C	PIP2	SGD:S000005890	Peroxisome proliferation transcriptional regulator OS=Saccharomyces cerevisiae (strain ATCC 204508 / S288c) OX=559292 GN=PIP2 PE=1 SV=1	2
P32864	YOR370C	MRS6	SGD:S000005897	Rab proteins geranylgeranyltransferase component A OS=Saccharomyces cerevisiae (strain ATCC 204508 / S288c) OX=559292 GN=MRS6 PE=1 SV=2	1
Q08886	YOR371C	GPB1	SGD:S000005898	Guanine nucleotide-binding protein subunit beta 1 OS=Saccharomyces cerevisiae (strain ATCC 204508 / S288c) OX=559292 GN=GPB1 PE=1 SV=1	2
P32336	YOR373W	NUD1	SGD:S000005900	Protein NUD1 OS=Saccharomyces cerevisiae (strain ATCC 204508 / S288c) OX=559292 GN=NUD1 PE=1 SV=2	3
P40353	YOR377W	ATF1	SGD:S000005904	Alcohol O-acetyltransferase 1 OS=Saccharomyces cerevisiae (strain ATCC 204508 / S288c) OX=559292 GN=ATF1 PE=1 SV=2	6
Q08909	YOR385W		SGD:S000005912	Uncharacterized protein YOR385W OS=Saccharomyces cerevisiae (strain ATCC 204508 / S288c) OX=559292 GN=YOR385W PE=1 SV=1	1
P0CX10	YOR393W	ERR1	SGD:S000005920	Enolase-related protein 1 OS=Saccharomyces cerevisiae (strain ATCC 204508 / S288c) OX=559292 GN=ERR1 PE=3 SV=1	5
Q12341	YPL001W	HAT1	SGD:S000005922	Histone acetyltransferase type B catalytic subunit OS=Saccharomyces cerevisiae (strain ATCC 204508 / S288c) OX=559292 GN=HAT1 PE=1 SV=1	1
Q12200	YPL006W	NCR1	SGD:S000005927	NPC intracellular sterol transporter 1-related protein 1 OS=Saccharomyces cerevisiae (strain ATCC 204508 / S288c) OX=559292 GN=NCR1 PE=1 SV=1	1
Q12308	YPL007C	TFC8	SGD:S000005928	Transcription factor tau 60 kDa subunit OS=Saccharomyces cerevisiae (strain ATCC 204508 / S288c) OX=559292 GN=TFC8 PE=1 SV=1	1
P22516	YPL008W	CHL1	SGD:S000005929	ATP-dependent DNA helicase CHL1 OS=Saccharomyces cerevisiae (strain ATCC 204508 / S288c) OX=559292 GN=CHL1 PE=1 SV=1	1
Q12532	YPL009C	RQC2	SGD:S000005930	Ribosome quality control complex subunit 2 OS=Saccharomyces cerevisiae (strain ATCC 204508 / S288c) OX=559292 GN=RQC2 PE=1 SV=1	5
Q02608	YPL013C	MRPS16	SGD:S000005934	37S ribosomal protein S16, mitochondrial OS=Saccharomyces cerevisiae (strain ATCC 204508 / S288c) OX=559292 GN=MRPS16 PE=1 SV=1	3
P53686	YPL015C	HST2	SGD:S000005936	NAD-dependent protein deacetylase HST2 OS=Saccharomyces cerevisiae (strain ATCC 204508 / S288c) OX=559292 GN=HST2 PE=1 SV=1	3
P09547	YPL016W	SWI1	SGD:S000005937	SWI/SNF chromatin-remodeling complex subunit SWI1 OS=Saccharomyces cerevisiae (strain ATCC 204508 / S288c) OX=559292 GN=SWI1 PE=1 SV=1	1
Q02733	YPL017C	IRC15	SGD:S000005938	Increased recombination centers protein 15 OS=Saccharomyces cerevisiae (strain ATCC 204508 / S288c) OX=559292 GN=IRC15 PE=1 SV=1	1
Q02724	YPL020C	ULP1	SGD:S000005941	Ubiquitin-like-specific protease 1 OS=Saccharomyces cerevisiae (strain ATCC 204508 / S288c) OX=559292 GN=ULP1 PE=1 SV=1	1
P06777	YPL022W	RAD1	SGD:S000005943	DNA repair protein RAD1 OS=Saccharomyces cerevisiae (strain ATCC 204508 / S288c) OX=559292 GN=RAD1 PE=1 SV=1	1
P46151	YPL023C	MET12	SGD:S000005944	Methylenetetrahydrofolate reductase 1 OS=Saccharomyces cerevisiae (strain ATCC 204508 / S288c) OX=559292 GN=MET12 PE=1 SV=2	5
Q02648	YPL030W	TRM44	SGD:S000005951	tRNA (uracil-O(2)-)-methyltransferase OS=Saccharomyces cerevisiae (strain ATCC 204508 / S288c) OX=559292 GN=TRM44 PE=1 SV=1	1
P17157	YPL031C	PHO85	SGD:S000005952	Cyclin-dependent protein kinase PHO85 OS=Saccharomyces cerevisiae (strain ATCC 204508 / S288c) OX=559292 GN=PHO85 PE=1 SV=2	10
P48526	YPL040C	ISM1	SGD:S000005961	Isoleucine--tRNA ligase, mitochondrial OS=Saccharomyces cerevisiae (strain ATCC 204508 / S288c) OX=559292 GN=ISM1 PE=1 SV=2	1
P37838	YPL043W	NOP4	SGD:S000005964	Nucleolar protein 4 OS=Saccharomyces cerevisiae (strain ATCC 204508 / S288c) OX=559292 GN=NOP4 PE=1 SV=1	1
Q03071	YPL046C	ELC1	SGD:S000005967	Elongin-C OS=Saccharomyces cerevisiae (strain ATCC 204508 / S288c) OX=559292 GN=ELC1 PE=1 SV=1	1
Q03063	YPL049C	DIG1	SGD:S000005970	Down-regulator of invasive growth 1 OS=Saccharomyces cerevisiae (strain ATCC 204508 / S288c) OX=559292 GN=DIG1 PE=1 SV=1	3
P39107	YPL050C	MNN9	SGD:S000005971	Mannan polymerase complexes subunit MNN9 OS=Saccharomyces cerevisiae (strain ATCC 204508 / S288c) OX=559292 GN=MNN9 PE=1 SV=3	7
P54070	YPL053C	KTR6	SGD:S000005974	Mannosyltransferase KTR6 OS=Saccharomyces cerevisiae (strain ATCC 204508 / S288c) OX=559292 GN=KTR6 PE=1 SV=1	1
Q02796	YPL055C	LGE1	SGD:S000005976	Transcriptional regulatory protein LGE1 OS=Saccharomyces cerevisiae (strain ATCC 204508 / S288c) OX=559292 GN=LGE1 PE=1 SV=1	7
Q02784	YPL059W	GRX5	SGD:S000005980	Monothiol glutaredoxin-5, mitochondrial OS=Saccharomyces cerevisiae (strain ATCC 204508 / S288c) OX=559292 GN=GRX5 PE=1 SV=1	23
Q02767	YPL065W	VPS28	SGD:S000005986	Vacuolar protein sorting-associated protein 28 OS=Saccharomyces cerevisiae (strain ATCC 204508 / S288c) OX=559292 GN=VPS28 PE=1 SV=1	7
Q02754	YPL067C	HTC1	SGD:S000005988	Uncharacterized protein YPL067C OS=Saccharomyces cerevisiae (strain ATCC 204508 / S288c) OX=559292 GN=YPL067C PE=1 SV=1	8
Q12051	YPL069C	BTS1	SGD:S000005990	Geranylgeranyl pyrophosphate synthase OS=Saccharomyces cerevisiae (strain ATCC 204508 / S288c) OX=559292 GN=BTS1 PE=1 SV=1	1
P40328	YPL074W	YTA6	SGD:S000005995	Probable 26S proteasome subunit YTA6 OS=Saccharomyces cerevisiae (strain ATCC 204508 / S288c) OX=559292 GN=YTA6 PE=1 SV=2	1
P07261	YPL075W	GCR1	SGD:S000005996	Glycolytic genes transcriptional activator GCR1 OS=Saccharomyces cerevisiae (strain ATCC 204508 / S288c) OX=559292 GN=GCR1 PE=1 SV=2	1
P48415	YPL085W	SEC16	SGD:S000006006	COPII coat assembly protein SEC16 OS=Saccharomyces cerevisiae (strain ATCC 204508 / S288c) OX=559292 GN=SEC16 PE=1 SV=2	64
Q02908	YPL086C	ELP3	SGD:S000006007	Elongator complex protein 3 OS=Saccharomyces cerevisiae (strain ATCC 204508 / S288c) OX=559292 GN=ELP3 PE=1 SV=1	6
Q02895	YPL088W		SGD:S000006009	Putative aryl-alcohol dehydrogenase AAD16 OS=Saccharomyces cerevisiae (strain ATCC 204508 / S288c) OX=559292 GN=AAD16 PE=1 SV=1	2
P21825	YPL094C	SEC62	SGD:S000006015	Translocation protein SEC62 OS=Saccharomyces cerevisiae (strain ATCC 204508 / S288c) OX=559292 GN=SEC62 PE=1 SV=2	1
P48527	YPL097W	MSY1	SGD:S000006018	Tyrosine--tRNA ligase, mitochondrial OS=Saccharomyces cerevisiae (strain ATCC 204508 / S288c) OX=559292 GN=MSY1 PE=1 SV=1	2
Q02888	YPL099C	INA17	SGD:S000006020	Inner membrane assembly complex subunit 17 OS=Saccharomyces cerevisiae (strain ATCC 204508 / S288c) OX=559292 GN=INA17 PE=1 SV=1	3
Q02887	YPL100W	ATG21	SGD:S000006021	Autophagy-related protein 21 OS=Saccharomyces cerevisiae (strain ATCC 204508 / S288c) OX=559292 GN=ATG21 PE=1 SV=1	2
Q02884	YPL101W	ELP4	SGD:S000006022	Elongator complex protein 4 OS=Saccharomyces cerevisiae (strain ATCC 204508 / S288c) OX=559292 GN=ELP4 PE=1 SV=1	5
Q02883	YPL103C	FMP30	SGD:S000006024	N-acyl-phosphatidylethanolamine-hydrolyzing phospholipase D, mitochondrial OS=Saccharomyces cerevisiae (strain ATCC 204508 / S288c) OX=559292 GN=FMP30 PE=1 SV=1	1
Q02873	YPL107W	DPC25	SGD:S000006028	UPF0651 protein YPL107W, mitochondrial OS=Saccharomyces cerevisiae (strain ATCC 204508 / S288c) OX=559292 GN=YPL107W PE=1 SV=1	6
Q02979	YPL110C	GDE1	SGD:S000006031	Glycerophosphocholine phosphodiesterase GDE1 OS=Saccharomyces cerevisiae (strain ATCC 204508 / S288c) OX=559292 GN=GDE1 PE=1 SV=1	3
Q02961	YPL113C		SGD:S000006034	Putative 2-hydroxyacid dehydrogenase YPL113C OS=Saccharomyces cerevisiae (strain ATCC 204508 / S288c) OX=559292 GN=YPL113C PE=2 SV=1	2
P32873	YPL115C	BEM3	SGD:S000006036	GTPase-activating protein BEM3 OS=Saccharomyces cerevisiae (strain ATCC 204508 / S288c) OX=559292 GN=BEM3 PE=1 SV=3	5
Q02959	YPL116W	HOS3	SGD:S000006037	Histone deacetylase HOS3 OS=Saccharomyces cerevisiae (strain ATCC 204508 / S288c) OX=559292 GN=HOS3 PE=1 SV=1	5
Q02950	YPL118W	MRP51	SGD:S000006039	37S ribosomal protein MRP51, mitochondrial OS=Saccharomyces cerevisiae (strain ATCC 204508 / S288c) OX=559292 GN=MRP51 PE=1 SV=1	9
Q02948	YPL120W	VPS30	SGD:S000006041	Vacuolar protein sorting-associated protein 30 OS=Saccharomyces cerevisiae (strain ATCC 204508 / S288c) OX=559292 GN=VPS30 PE=1 SV=1	3
Q02939	YPL122C	TFB2	SGD:S000006043	General transcription and DNA repair factor IIH subunit TFB2 OS=Saccharomyces cerevisiae (strain ATCC 204508 / S288c) OX=559292 GN=TFB2 PE=1 SV=1	1
Q02933	YPL123C	RNY1	SGD:S000006044	Ribonuclease T2-like OS=Saccharomyces cerevisiae (strain ATCC 204508 / S288c) OX=559292 GN=RNY1 PE=1 SV=1	1
P33419	YPL124W	SPC29	SGD:S000006045	Spindle pole component 29 OS=Saccharomyces cerevisiae (strain ATCC 204508 / S288c) OX=559292 GN=SPC29 PE=1 SV=1	1
Q02932	YPL125W	KAP120	SGD:S000006046	Importin beta-like protein KAP120 OS=Saccharomyces cerevisiae (strain ATCC 204508 / S288c) OX=559292 GN=KAP120 PE=1 SV=1	4
Q02931	YPL126W	NAN1	SGD:S000006047	NET1-associated nuclear protein 1 OS=Saccharomyces cerevisiae (strain ATCC 204508 / S288c) OX=559292 GN=NAN1 PE=1 SV=1	5
P53551	YPL127C	HHO1	SGD:S000006048	Histone H1 OS=Saccharomyces cerevisiae (strain ATCC 204508 / S288c) OX=559292 GN=HHO1 PE=1 SV=1	5
Q02457	YPL128C	TBF1	SGD:S000006049	Protein TBF1 OS=Saccharomyces cerevisiae (strain ATCC 204508 / S288c) OX=559292 GN=TBF1 PE=1 SV=2	4
P19516	YPL132W	COX11	SGD:S000006053	Cytochrome c oxidase assembly protein COX11, mitochondrial OS=Saccharomyces cerevisiae (strain ATCC 204508 / S288c) OX=559292 GN=COX11 PE=1 SV=2	3
P19541	YPL133C	RDS2	SGD:S000006054	Regulator of drug sensitivity 2 OS=Saccharomyces cerevisiae (strain ATCC 204508 / S288c) OX=559292 GN=RDS2 PE=1 SV=2	3
Q02979	YPL139C	UME1	SGD:S000006060	Glycerophosphocholine phosphodiesterase GDE1 OS=Saccharomyces cerevisiae (strain ATCC 204508 / S288c) OX=559292 GN=GDE1 PE=1 SV=1	11
Q12245	YPL144W	POC4	SGD:S000006065	Proteasome chaperone 4 OS=Saccharomyces cerevisiae (strain ATCC 204508 / S288c) OX=559292 GN=POC4 PE=1 SV=1	2
Q12080	YPL146C	NOP53	SGD:S000006067	Ribosome biogenesis protein NOP53 OS=Saccharomyces cerevisiae (strain ATCC 204508 / S288c) OX=559292 GN=NOP53 PE=1 SV=1	1
Q12461	YPL152W	RRD2	SGD:S000006073	Serine/threonine-protein phosphatase 2A activator 2 OS=Saccharomyces cerevisiae (strain ATCC 204508 / S288c) OX=559292 GN=RRD2 PE=1 SV=1	3
Q99257	YPL169C	MEX67	SGD:S000006090	mRNA export factor MEX67 OS=Saccharomyces cerevisiae (strain ATCC 204508 / S288c) OX=559292 GN=MEX67 PE=1 SV=1	4
P21592	YPL172C	COX10	SGD:S000006093	Protoheme IX farnesyltransferase, mitochondrial OS=Saccharomyces cerevisiae (strain ATCC 204508 / S288c) OX=559292 GN=COX10 PE=3 SV=1	3
Q08921	YPL180W	TCO89	SGD:S000006101	Target of rapamycin complex 1 subunit TCO89 OS=Saccharomyces cerevisiae (strain ATCC 204508 / S288c) OX=559292 GN=TCO89 PE=1 SV=1	22
Q08923	YPL181W	CTI6	SGD:S000006102	Histone deacetylase complex subunit CTI6 OS=Saccharomyces cerevisiae (strain ATCC 204508 / S288c) OX=559292 GN=CTI6 PE=1 SV=1	1
Q08926	YPL186C	UIP4	SGD:S000006107	ULP1-interacting protein 4 OS=Saccharomyces cerevisiae (strain ATCC 204508 / S288c) OX=559292 GN=UIP4 PE=1 SV=1	17
Q06892	YPL188W	POS5	SGD:S000006109	NADH kinase POS5, mitochondrial OS=Saccharomyces cerevisiae (strain ATCC 204508 / S288c) OX=559292 GN=POS5 PE=1 SV=2	6
P38996	YPL190C	NAB3	SGD:S000006111	Nuclear polyadenylated RNA-binding protein 3 OS=Saccharomyces cerevisiae (strain ATCC 204508 / S288c) OX=559292 GN=NAB3 PE=1 SV=1	26
Q08932	YPL193W	RSA1	SGD:S000006114	Ribosome assembly 1 protein OS=Saccharomyces cerevisiae (strain ATCC 204508 / S288c) OX=559292 GN=RSA1 PE=1 SV=1	5
Q08949	YPL194W	DDC1	SGD:S000006115	DNA damage checkpoint protein 1 OS=Saccharomyces cerevisiae (strain ATCC 204508 / S288c) OX=559292 GN=DDC1 PE=1 SV=1	1
Q08951	YPL195W	APL5	SGD:S000006116	AP-3 complex subunit delta OS=Saccharomyces cerevisiae (strain ATCC 204508 / S288c) OX=559292 GN=APL5 PE=1 SV=1	5
Q08952	YPL196W	OXR1	SGD:S000006117	Oxidation resistance protein 1 OS=Saccharomyces cerevisiae (strain ATCC 204508 / S288c) OX=559292 GN=OXR1 PE=1 SV=1	1
P06245	YPL203W	TPK2	SGD:S000006124	cAMP-dependent protein kinase type 2 OS=Saccharomyces cerevisiae (strain ATCC 204508 / S288c) OX=559292 GN=TPK2 PE=1 SV=2	15
P29295	YPL204W	HRR25	SGD:S000006125	Casein kinase I homolog HRR25 OS=Saccharomyces cerevisiae (strain ATCC 204508 / S288c) OX=559292 GN=HRR25 PE=1 SV=1	4
Q08959	YPL206C	PGC1	SGD:S000006127	Phosphatidylglycerol phospholipase C OS=Saccharomyces cerevisiae (strain ATCC 204508 / S288c) OX=559292 GN=PGC1 PE=1 SV=1	3
Q08960	YPL207W	TYW1	SGD:S000006128	S-adenosyl-L-methionine-dependent tRNA 4-demethylwyosine synthase OS=Saccharomyces cerevisiae (strain ATCC 204508 / S288c) OX=559292 GN=TYW1 PE=1 SV=1	3
Q08961	YPL208W	RKM1	SGD:S000006129	Ribosomal lysine N-methyltransferase 1 OS=Saccharomyces cerevisiae (strain ATCC 204508 / S288c) OX=559292 GN=RKM1 PE=1 SV=1	8
P38688	YPL210C	SRP72	SGD:S000006131	Signal recognition particle subunit SRP72 OS=Saccharomyces cerevisiae (strain ATCC 204508 / S288c) OX=559292 GN=SRP72 PE=1 SV=2	13
Q08962	YPL211W	NIP7	SGD:S000006132	60S ribosome subunit biogenesis protein NIP7 OS=Saccharomyces cerevisiae (strain ATCC 204508 / S288c) OX=559292 GN=NIP7 PE=1 SV=1	4
Q12211	YPL212C	PUS1	SGD:S000006133	tRNA pseudouridine synthase 1 OS=Saccharomyces cerevisiae (strain ATCC 204508 / S288c) OX=559292 GN=PUS1 PE=1 SV=1	11
Q08963	YPL213W	LEA1	SGD:S000006134	U2 small nuclear ribonucleoprotein A' OS=Saccharomyces cerevisiae (strain ATCC 204508 / S288c) OX=559292 GN=LEA1 PE=1 SV=1	7
Q08965	YPL217C	BMS1	SGD:S000006138	Ribosome biogenesis protein BMS1 OS=Saccharomyces cerevisiae (strain ATCC 204508 / S288c) OX=559292 GN=BMS1 PE=1 SV=1	1
Q08966	YPL219W	PCL8	SGD:S000006140	PHO85 cyclin-8 OS=Saccharomyces cerevisiae (strain ATCC 204508 / S288c) OX=559292 GN=PCL8 PE=1 SV=1	2
Q08968	YPL222W	FMP40	SGD:S000006143	Protein adenylyltransferase SelO, mitochondrial OS=Saccharomyces cerevisiae (strain ATCC 204508 / S288c) OX=559292 GN=FMP40 PE=1 SV=1	3
Q08969	YPL223C	GRE1	SGD:S000006144	Protein GRE1 OS=Saccharomyces cerevisiae (strain ATCC 204508 / S288c) OX=559292 GN=GRE1 PE=1 SV=1	20
Q08970	YPL224C	MMT2	SGD:S000006145	Mitochondrial metal transporter 2 OS=Saccharomyces cerevisiae (strain ATCC 204508 / S288c) OX=559292 GN=MMT2 PE=3 SV=2	2
P40350	YPL227C	ALG5	SGD:S000006148	Dolichyl-phosphate beta-glucosyltransferase OS=Saccharomyces cerevisiae (strain ATCC 204508 / S288c) OX=559292 GN=ALG5 PE=1 SV=1	1
O13297	YPL228W	CET1	SGD:S000006149	mRNA-capping enzyme subunit beta OS=Saccharomyces cerevisiae (strain ATCC 204508 / S288c) OX=559292 GN=CET1 PE=1 SV=2	5
P32867	YPL232W	SSO1	SGD:S000006153	Protein SSO1 OS=Saccharomyces cerevisiae (strain ATCC 204508 / S288c) OX=559292 GN=SSO1 PE=1 SV=2	9
P32842	YPL234C	VMA11	SGD:S000006155	V-type proton ATPase subunit c' OS=Saccharomyces cerevisiae (strain ATCC 204508 / S288c) OX=559292 GN=VMA11 PE=1 SV=1	3
P46670	YPL241C	CIN2	SGD:S000006162	Tubulin-specific chaperone C OS=Saccharomyces cerevisiae (strain ATCC 204508 / S288c) OX=559292 GN=CIN2 PE=1 SV=2	2
P38687	YPL243W	SRP68	SGD:S000006164	Signal recognition particle subunit SRP68 OS=Saccharomyces cerevisiae (strain ATCC 204508 / S288c) OX=559292 GN=SRP68 PE=1 SV=1	12
Q12270	YPL246C	RBD2	SGD:S000006167	Rhomboid protein 2 OS=Saccharomyces cerevisiae (strain ATCC 204508 / S288c) OX=559292 GN=RBD2 PE=1 SV=1	3
Q12523	YPL247C		SGD:S000006168	WD repeat-containing protein YPL247C OS=Saccharomyces cerevisiae (strain ATCC 204508 / S288c) OX=559292 GN=YPL247C PE=1 SV=1	3
Q12184	YPL252C	YAH1	SGD:S000006173	Adrenodoxin homolog, mitochondrial OS=Saccharomyces cerevisiae (strain ATCC 204508 / S288c) OX=559292 GN=YAH1 PE=1 SV=1	8
Q12060	YPL254W	HFI1	SGD:S000006175	Transcriptional coactivator HFI1/ADA1 OS=Saccharomyces cerevisiae (strain ATCC 204508 / S288c) OX=559292 GN=HFI1 PE=1 SV=1	1
Q08979	YPL263C	KEL3	SGD:S000006184	Kelch repeat-containing protein 3 OS=Saccharomyces cerevisiae (strain ATCC 204508 / S288c) OX=559292 GN=KEL3 PE=1 SV=1	3
P53388	YPL265W	DIP5	SGD:S000006186	Dicarboxylic amino acid permease OS=Saccharomyces cerevisiae (strain ATCC 204508 / S288c) OX=559292 GN=DIP5 PE=1 SV=1	3
P41819	YPL266W	DIM1	SGD:S000006187	Dimethyladenosine transferase OS=Saccharomyces cerevisiae (strain ATCC 204508 / S288c) OX=559292 GN=DIM1 PE=1 SV=1	5
Q12428	YPR002W	PDH1	SGD:S000006206	Probable 2-methylcitrate dehydratase OS=Saccharomyces cerevisiae (strain ATCC 204508 / S288c) OX=559292 GN=PDH1 PE=1 SV=1	6
Q12031	YPR006C	ICL2	SGD:S000006210	Mitochondrial 2-methylisocitrate lyase OS=Saccharomyces cerevisiae (strain ATCC 204508 / S288c) OX=559292 GN=ICL2 PE=1 SV=1	7
Q12753	YPR008W	HAA1	SGD:S000006212	Transcriptional activator HAA1 OS=Saccharomyces cerevisiae (strain ATCC 204508 / S288c) OX=559292 GN=HAA1 PE=1 SV=1	21
Q12522	YPR016C	TIF6	SGD:S000006220	Eukaryotic translation initiation factor 6 OS=Saccharomyces cerevisiae (strain ATCC 204508 / S288c) OX=559292 GN=TIF6 PE=1 SV=1	2
Q12495	YPR018W	RLF2	SGD:S000006222	Chromatin assembly factor 1 subunit p90 OS=Saccharomyces cerevisiae (strain ATCC 204508 / S288c) OX=559292 GN=RLF2 PE=1 SV=1	2
Q12432	YPR023C	EAF3	SGD:S000006227	Chromatin modification-related protein EAF3 OS=Saccharomyces cerevisiae (strain ATCC 204508 / S288c) OX=559292 GN=EAF3 PE=1 SV=1	5
P32795	YPR024W	YME1	SGD:S000006228	Mitochondrial inner membrane i-AAA protease supercomplex subunit YME1 OS=Saccharomyces cerevisiae (strain ATCC 204508 / S288c) OX=559292 GN=YME1 PE=1 SV=1	29
P48016	YPR026W	ATH1	SGD:S000006230	Vacuolar acid trehalase OS=Saccharomyces cerevisiae (strain ATCC 204508 / S288c) OX=559292 GN=ATH1 PE=1 SV=1	3
Q12028	YPR029C	APL4	SGD:S000006233	AP-1 complex subunit gamma-1 OS=Saccharomyces cerevisiae (strain ATCC 204508 / S288c) OX=559292 GN=APL4 PE=1 SV=1	7
Q12406	YPR034W	ARP7	SGD:S000006238	Actin-related protein 7 OS=Saccharomyces cerevisiae (strain ATCC 204508 / S288c) OX=559292 GN=ARP7 PE=1 SV=1	1
Q12199	YPR040W	TIP41	SGD:S000006244	Type 2A phosphatase activator TIP41 OS=Saccharomyces cerevisiae (strain ATCC 204508 / S288c) OX=559292 GN=TIP41 PE=1 SV=1	4
Q12221	YPR042C	PUF2	SGD:S000006246	mRNA-binding protein PUF2 OS=Saccharomyces cerevisiae (strain ATCC 204508 / S288c) OX=559292 GN=PUF2 PE=1 SV=1	3
Q12262	YPR046W	MCM16	SGD:S000006250	Inner kinetochore subunit MCM16 OS=Saccharomyces cerevisiae (strain ATCC 204508 / S288c) OX=559292 GN=MCM16 PE=1 SV=1	2
P08425	YPR047W	MSF1	SGD:S000006251	Phenylalanine--tRNA ligase, mitochondrial OS=Saccharomyces cerevisiae (strain ATCC 204508 / S288c) OX=559292 GN=MSF1 PE=1 SV=3	8
P11632	YPR052C	NHP6A	SGD:S000006256	Non-histone chromosomal protein 6A OS=Saccharomyces cerevisiae (strain ATCC 204508 / S288c) OX=559292 GN=NHP6A PE=1 SV=1	32
P32855	YPR055W	SEC8	SGD:S000006259	Exocyst complex component SEC8 OS=Saccharomyces cerevisiae (strain ATCC 204508 / S288c) OX=559292 GN=SEC8 PE=1 SV=1	4
Q12004	YPR056W	TFB4	SGD:S000006260	General transcription and DNA repair factor IIH subunit TFB4 OS=Saccharomyces cerevisiae (strain ATCC 204508 / S288c) OX=559292 GN=TFB4 PE=1 SV=1	1
Q99177	YPR057W	BRR1	SGD:S000006261	Pre-mRNA-splicing factor BRR1 OS=Saccharomyces cerevisiae (strain ATCC 204508 / S288c) OX=559292 GN=BRR1 PE=1 SV=1	1
P32331	YPR058W	YMC1	SGD:S000006262	Mitochondrial glycine transporter YMC1 OS=Saccharomyces cerevisiae (strain ATCC 204508 / S288c) OX=559292 GN=YMC1 PE=1 SV=2	1
P32178	YPR060C	ARO7	SGD:S000006264	Chorismate mutase OS=Saccharomyces cerevisiae (strain ATCC 204508 / S288c) OX=559292 GN=ARO7 PE=1 SV=1	6
P25042	YPR065W	ROX1	SGD:S000006269	Repressor ROX1 OS=Saccharomyces cerevisiae (strain ATCC 204508 / S288c) OX=559292 GN=ROX1 PE=1 SV=1	6
Q12425	YPR067W	ISA2	SGD:S000006271	Iron-sulfur assembly protein 2 OS=Saccharomyces cerevisiae (strain ATCC 204508 / S288c) OX=559292 GN=ISA2 PE=1 SV=1	6
Q12321	YPR070W	MED1	SGD:S000006274	Mediator of RNA polymerase II transcription subunit 1 OS=Saccharomyces cerevisiae (strain ATCC 204508 / S288c) OX=559292 GN=MED1 PE=1 SV=1	3
P40347	YPR073C	LTP1	SGD:S000006277	Low molecular weight phosphotyrosine protein phosphatase OS=Saccharomyces cerevisiae (strain ATCC 204508 / S288c) OX=559292 GN=LTP1 PE=1 SV=1	5
Q06817	YPR081C	GRS2	SGD:S000006285	Glycine--tRNA ligase 2 OS=Saccharomyces cerevisiae (strain ATCC 204508 / S288c) OX=559292 GN=GRS2 PE=1 SV=1	3
Q06821	YPR084W		SGD:S000006288	Uncharacterized protein YPR084W OS=Saccharomyces cerevisiae (strain ATCC 204508 / S288c) OX=559292 GN=YPR084W PE=1 SV=1	1
P29055	YPR086W	SUA7	SGD:S000006290	Transcription initiation factor IIB OS=Saccharomyces cerevisiae (strain ATCC 204508 / S288c) OX=559292 GN=SUA7 PE=1 SV=1	4
O13585	YPR089W		SGD:S000006293	Dilute domain-containing protein YPR089W OS=Saccharomyces cerevisiae (strain ATCC 204508 / S288c) OX=559292 GN=YPR089W PE=1 SV=2	2
Q06833	YPR091C	NVJ2	SGD:S000006295	Nucleus-vacuole junction protein 2 OS=Saccharomyces cerevisiae (strain ATCC 204508 / S288c) OX=559292 GN=NVJ2 PE=1 SV=1	7
Q06836	YPR095C	SYT1	SGD:S000006299	Arf guanine nucleotide exchange factor SYT1 OS=Saccharomyces cerevisiae (strain ATCC 204508 / S288c) OX=559292 GN=SYT1 PE=1 SV=1	1
Q06839	YPR097W	LEC1	SGD:S000006301	PX domain-containing protein YPR097W OS=Saccharomyces cerevisiae (strain ATCC 204508 / S288c) OX=559292 GN=YPR097W PE=1 SV=2	5
Q06090	YPR100W	MRPL51	SGD:S000006304	54S ribosomal protein L51, mitochondrial OS=Saccharomyces cerevisiae (strain ATCC 204508 / S288c) OX=559292 GN=MRPL51 PE=1 SV=1	2
P30656	YPR103W	PRE2	SGD:S000006307	Proteasome subunit beta type-5 OS=Saccharomyces cerevisiae (strain ATCC 204508 / S288c) OX=559292 GN=PRE2 PE=1 SV=3	19
P39521	YPR104C	FHL1	SGD:S000006308	Pre-rRNA-processing protein FHL1 OS=Saccharomyces cerevisiae (strain ATCC 204508 / S288c) OX=559292 GN=FHL1 PE=1 SV=1	1
Q06096	YPR105C	COG4	SGD:S000006309	Conserved oligomeric Golgi complex subunit 4 OS=Saccharomyces cerevisiae (strain ATCC 204508 / S288c) OX=559292 GN=COG4 PE=1 SV=1	3
Q06104	YPR109W	GLD1	SGD:S000006313	Golgi/endosome-localized DSC protein 1 OS=Saccharomyces cerevisiae (strain ATCC 204508 / S288c) OX=559292 GN=GLD1 PE=1 SV=1	1
Q06106	YPR112C	MRD1	SGD:S000006316	Multiple RNA-binding domain-containing protein 1 OS=Saccharomyces cerevisiae (strain ATCC 204508 / S288c) OX=559292 GN=MRD1 PE=1 SV=1	6
Q06489	YPR118W	MRI1	SGD:S000006322	Methylthioribose-1-phosphate isomerase OS=Saccharomyces cerevisiae (strain ATCC 204508 / S288c) OX=559292 GN=MRI1 PE=1 SV=1	11
P24869	YPR119W	CLB2	SGD:S000006323	G2/mitotic-specific cyclin-2 OS=Saccharomyces cerevisiae (strain ATCC 204508 / S288c) OX=559292 GN=CLB2 PE=1 SV=1	2
P45978	YPR129W	SCD6	SGD:S000006333	Protein SCD6 OS=Saccharomyces cerevisiae (strain ATCC 204508 / S288c) OX=559292 GN=SCD6 PE=1 SV=1	33
Q06505	YPR133C	SPN1	SGD:S000006337	Transcription factor SPN1 OS=Saccharomyces cerevisiae (strain ATCC 204508 / S288c) OX=559292 GN=SPN1 PE=1 SV=1	16
P80967	YPR133W-A	TOM5	SGD:S000006433	Mitochondrial import receptor subunit TOM5 OS=Saccharomyces cerevisiae (strain ATCC 204508 / S288c) OX=559292 GN=TOM5 PE=1 SV=1	6
P08593	YPR134W	MSS18	SGD:S000006338	Protein MSS18 OS=Saccharomyces cerevisiae (strain ATCC 204508 / S288c) OX=559292 GN=MSS18 PE=1 SV=1	1
Q01454	YPR135W	CTF4	SGD:S000006339	DNA polymerase alpha-binding protein OS=Saccharomyces cerevisiae (strain ATCC 204508 / S288c) OX=559292 GN=CTF4 PE=1 SV=2	2
Q06506	YPR137W	RRP9	SGD:S000006341	Ribosomal RNA-processing protein 9 OS=Saccharomyces cerevisiae (strain ATCC 204508 / S288c) OX=559292 GN=RRP9 PE=1 SV=1	2
Q06508	YPR139C	LOA1	SGD:S000006343	Lysophosphatidic acid:oleoyl-CoA acyltransferase 1 OS=Saccharomyces cerevisiae (strain ATCC 204508 / S288c) OX=559292 GN=LOA1 PE=1 SV=1	3
Q06510	YPR140W	TAZ1	SGD:S000006344	Lysophosphatidylcholine acyltransferase OS=Saccharomyces cerevisiae (strain ATCC 204508 / S288c) OX=559292 GN=TAZ1 PE=1 SV=1	2
P17119	YPR141C	KAR3	SGD:S000006345	Kinesin-like protein KAR3 OS=Saccharomyces cerevisiae (strain ATCC 204508 / S288c) OX=559292 GN=KAR3 PE=1 SV=1	1
Q06511	YPR143W	RRP15	SGD:S000006347	Ribosomal RNA-processing protein 15 OS=Saccharomyces cerevisiae (strain ATCC 204508 / S288c) OX=559292 GN=RRP15 PE=1 SV=1	8
Q06512	YPR144C	NOC4	SGD:S000006348	Nucleolar complex protein 4 OS=Saccharomyces cerevisiae (strain ATCC 204508 / S288c) OX=559292 GN=NOC4 PE=1 SV=1	3
Q12207	YPR149W	NCE102	SGD:S000006353	Non-classical export protein 2 OS=Saccharomyces cerevisiae (strain ATCC 204508 / S288c) OX=559292 GN=NCE102 PE=1 SV=1	2
Q06525	YPR152C	URN1	SGD:S000006356	Pre-mRNA-splicing factor URN1 OS=Saccharomyces cerevisiae (strain ATCC 204508 / S288c) OX=559292 GN=URN1 PE=1 SV=1	1
Q12374	YPR155C	NCA2	SGD:S000006359	Nuclear control of ATPase protein 2 OS=Saccharomyces cerevisiae (strain ATCC 204508 / S288c) OX=559292 GN=NCA2 PE=1 SV=1	3
Q06451	YPR156C	TPO3	SGD:S000006360	Polyamine transporter 3 OS=Saccharomyces cerevisiae (strain ATCC 204508 / S288c) OX=559292 GN=TPO3 PE=1 SV=1	2
P32486	YPR159W	KRE6	SGD:S000006363	Beta-glucan synthesis-associated protein KRE6 OS=Saccharomyces cerevisiae (strain ATCC 204508 / S288c) OX=559292 GN=KRE6 PE=1 SV=2	4
P10663	YPR166C	MRP2	SGD:S000006370	37S ribosomal protein MRP2, mitochondrial OS=Saccharomyces cerevisiae (strain ATCC 204508 / S288c) OX=559292 GN=MRP2 PE=1 SV=1	3
Q06213	YPR168W	NUT2	SGD:S000006372	Mediator of RNA polymerase II transcription subunit 10 OS=Saccharomyces cerevisiae (strain ATCC 204508 / S288c) OX=559292 GN=NUT2 PE=1 SV=1	7
Q06214	YPR169W	JIP5	SGD:S000006373	WD repeat-containing protein JIP5 OS=Saccharomyces cerevisiae (strain ATCC 204508 / S288c) OX=559292 GN=JIP5 PE=1 SV=2	1
Q06604	YPR171W	BSP1	SGD:S000006375	Protein BSP1 OS=Saccharomyces cerevisiae (strain ATCC 204508 / S288c) OX=559292 GN=BSP1 PE=1 SV=1	22
P52917	YPR173C	VPS4	SGD:S000006377	Vacuolar protein sorting-associated protein 4 OS=Saccharomyces cerevisiae (strain ATCC 204508 / S288c) OX=559292 GN=VPS4 PE=1 SV=1	9
Q06616	YPR174C	CSA1	SGD:S000006378	Nuclear envelope protein YPR174C OS=Saccharomyces cerevisiae (strain ATCC 204508 / S288c) OX=559292 GN=YPR174C PE=1 SV=1	1
P20053	YPR178W	PRP4	SGD:S000006382	U4/U6 small nuclear ribonucleoprotein PRP4 OS=Saccharomyces cerevisiae (strain ATCC 204508 / S288c) OX=559292 GN=PRP4 PE=1 SV=1	1
Q06624	YPR180W	AOS1	SGD:S000006384	DNA damage tolerance protein RHC31 OS=Saccharomyces cerevisiae (strain ATCC 204508 / S288c) OX=559292 GN=AOS1 PE=1 SV=1	2
Q06628	YPR185W	ATG13	SGD:S000006389	Autophagy-related protein 13 OS=Saccharomyces cerevisiae (strain ATCC 204508 / S288c) OX=559292 GN=ATG13 PE=1 SV=1	4
P20435	YPR187W	RPO26	SGD:S000006391	DNA-directed RNA polymerases I, II, and III subunit RPABC2 OS=Saccharomyces cerevisiae (strain ATCC 204508 / S288c) OX=559292 GN=RPO26 PE=1 SV=1	2
Q06580	YPR188C	MLC2	SGD:S000006392	Myosin light chain 2 OS=Saccharomyces cerevisiae (strain ATCC 204508 / S288c) OX=559292 GN=MLC2 PE=1 SV=1	18
P32349	YPR190C	RPC82	SGD:S000006394	DNA-directed RNA polymerase III subunit RPC3 OS=Saccharomyces cerevisiae (strain ATCC 204508 / S288c) OX=559292 GN=RPC82 PE=1 SV=2	6
Q08995	YPR204W		SGD:S000006408	Y' element ATP-dependent helicase YPR204W OS=Saccharomyces cerevisiae (strain ATCC 204508 / S288c) OX=559292 GN=YPR204W PE=2 SV=1	2
P02381	Q0140	VAR1	SGD:S000007275	Ribosomal protein VAR1, mitochondrial OS=Saccharomyces cerevisiae (strain ATCC 204508 / S288c) OX=559292 GN=VAR1 PE=1 SV=3	6
P03881	Q0255		SGD:S000007282	Uncharacterized mitochondrial protein RF1 OS=Saccharomyces cerevisiae (strain ATCC 204508 / S288c) OX=559292 GN=Q0255 PE=4 SV=3	3
P03871	R0020C	REP1	SGD:S000029675	Partitioning protein REP1 OS=Saccharomyces cerevisiae (strain ATCC 204508 / S288c) OX=559292 GN=REP1 PE=1 SV=1	2
Q06891	R0030W	RAF1	SGD:S000029674	Trans-acting factor D OS=Saccharomyces cerevisiae (strain ATCC 204508 / S288c) OX=559292 GN=RAF1 PE=2 SV=1	1
